# Supplementary material for: Identification and expression analysis of genes with pathogen-inducible cis-regulatory elements in the promoter regions in Oryza sativa
Source: Rice (N Y). 2018 Sep 12;11:52. doi: 10.1186/s12284-018-0243-0 (PMC6135729; doi:10.1186/s12284-018-0243-0)
Supplement: Supplementary file 1 — Table S1. Chromosomal distribution of the rice genes controlled by putative PIPs. (XLSX 21 kb) [file 12284_2018_243_MOESM1_ESM.xlsx]

## Sheet: all
Table S1. Chromosomal distribution of the rice genes controlled by putative PIPs
Chromosome	Putative genes driven by PIPs					# of genes
1	Os01t0131450-00	Os01t0263400-00	Os01t0567400-00	Os01t0747400-01	Os01t0915350-00	114
	Os01t0143300-01	Os01t0279700-01	Os01t0621600-01	Os01t0768300-00	Os01t0924800-00
	Os01t0165200-01	Os01t0279700-02	Os01t0627800-01	Os01t0778400-00	Os01t0956200-01
	Os01t0170900-01	Os01t0280500-01	Os01t0637300-00	Os01t0804900-01	Os01t0966801-00
	Os01t0176800-01	Os01t0280600-01	Os01t0650501-00	Os01t0810600-00	Os01t0973500-01
	Os01t0183400-00	Os01t0303300-01	Os01t0667900-01	Os01t0837000-01	Os01t0258000-01
	Os01t0191500-01	Os01t0314000-02	Os01t0683100-02	Os01t0843500-01	Os01t0558500-02
	Os01t0212100-01	Os01t0375000-01	Os01t0706000-02	Os01t0867900-01	Os01t0743100-00
	Os01t0212100-02	Os01t0514000-02	Os01t0706000-03	Os01t0867900-02	Os01t0910200-01
	Os01t0229200-01	Os01t0544200-03	Os01t0709500-02	Os01t0882000-01	Os01t0256600-01
	Os01t0232500-01	Os01t0548000-01	Os01t0718500-01	Os01t0885500-01	Os01t0550600-00
	Os01t0247500-01	Os01t0548000-02	Os01t0727900-01	Os01t0888750-00	Os01t0730900-01
	Os01t0891000-01	Os01t0329350-00	Os01t0665750-01	Os01t0805600-01	Os01t0966000-02
	Os01t0100650-00	Os01t0518500-02	Os01t0711000-01	Os01t0872100-01	Os01t0353600-00
	Os01t0111300-01	Os01t0519050-01	Os01t0723000-01	Os01t0875700-01	Os01t0357100-02
	Os01t0123700-00	Os01t0543600-01	Os01t0723400-02	Os01t0880400-01	Os01t0517900-00
	Os01t0136450-00	Os01t0588200-01	Os01t0735300-01	Os01t0891066-00	Os01t0667400-01
	Os01t0183800-01	Os01t0588200-02	Os01t0743300-01	Os01t0895500-01	Os01t0667600-01
	Os01t0195801-00	Os01t0602600-00	Os01t0768333-00	Os01t0909200-01	Os01t0679400-01
	Os01t0227700-01	Os01t0607000-01	Os01t0769366-00	Os01t0913400-02	Os01t0827400-01
	Os01t0248450-00	Os01t0626300-01	Os01t0769700-02	Os01t0958800-02	Os01t0842600-01
	Os01t0264125-00	Os01t0628000-01	Os01t0798500-01	Os01t0960500-01	Os01t0844500-00
	Os01t0270501-00	Os01t0657100-01	Os01t0798500-02	Os01t0966000-01
2	Os02t0100800-01	Os02t0462000-03	Os02t0617500-01	Os02t0705400-01	Os02t0778900-01	98
	Os02t0137400-01	Os02t0522300-01	Os02t0623932-00	Os02t0705400-02	Os02t0782300-01
	Os02t0161100-01	Os02t0522300-02	Os02t0633600-01	Os02t0707051-00	Os02t0782300-02
	Os02t0168400-01	Os02t0522300-03	Os02t0649750-00	Os02t0715250-00	Os02t0797400-01
	Os02t0199666-00	Os02t0525600-01	Os02t0660800-00	Os02t0724000-01	Os02t0805300-01
	Os02t0227200-01	Os02t0565000-01	Os02t0663900-02	Os02t0726500-01	Os02t0830300-00
	Os02t0234500-02	Os02t0572300-00	Os02t0669500-01	Os02t0727300-02	Os02t0831300-02
	Os02t0293800-02	Os02t0596500-01	Os02t0685350-00	Os02t0736600-01	Os02t0329600-02
	Os02t0313700-02	Os02t0606600-01	Os02t0689132-00	Os02t0747600-01	Os02t0607700-01
	Os02t0329600-01	Os02t0607500-00	Os02t0690200-01	Os02t0761000-01	Os02t0696500-01
	Os02t0775400-01	Os02t0220000-00	Os02t0555900-00	Os02t0256800-00	Os02t0562000-00
	Os02t0130800-00	Os02t0288700-00	Os02t0565100-01	Os02t0715400-00	Os02t0805100-01
	Os02t0135500-01	Os02t0316900-01	Os02t0580366-00	Os02t0722600-01	Os02t0815700-01
	Os02t0135500-02	Os02t0316900-02	Os02t0613300-00	Os02t0735900-01	Os02t0825500-01
	Os02t0141000-01	Os02t0325100-02	Os02t0618200-01	Os02t0738950-00	Os02t0830750-00
	Os02t0142800-01	Os02t0435000-01	Os02t0633400-01	Os02t0756032-00	Os02t0787966-00
	Os02t0175100-01	Os02t0436500-00	Os02t0648300-01	Os02t0774700-02	Os02t0795800-00
	Os02t0196900-01	Os02t0532401-00	Os02t0651300-02	Os02t0775200-01	Os02t0705600-01
	Os02t0217500-01	Os02t0541300-00	Os02t0655401-00	Os02t0786450-00	Os02t0706900-00
	Os02t0219400-01	Os02t0541325-00	Os02t0676800-01
3	Os03t0102500-01	Os03t0164100-01	Os03t0281600-01	Os03t0413250-00	Os03t0731900-01	120
	Os03t0105401-00	Os03t0166050-00	Os03t0284700-01	Os03t0425800-01	Os03t0733800-00
	Os03t0114800-01	Os03t0221200-01	Os03t0291800-01	Os03t0429800-01	Os03t0735100-01
	Os03t0131400-01	Os03t0222100-01	Os03t0291800-02	Os03t0454100-01	Os03t0744675-00
	Os03t0132000-01	Os03t0241200-00	Os03t0302000-01	Os03t0580800-01	Os03t0745000-01
	Os03t0133300-01	Os03t0241300-04	Os03t0310666-00	Os03t0619151-00	Os03t0745000-02
	Os03t0141100-01	Os03t0241600-01	Os03t0324300-02	Os03t0639600-01	Os03t0755100-01
	Os03t0145150-00	Os03t0241600-02	Os03t0324300-03	Os03t0644400-02	Os03t0786400-01
	Os03t0145700-01	Os03t0250200-02	Os03t0324300-04	Os03t0646300-01	Os03t0795900-01
	Os03t0146100-01	Os03t0263350-00	Os03t0324300-06	Os03t0654700-01	Os03t0811900-01
	Os03t0146100-03	Os03t0264400-02	Os03t0327100-01	Os03t0655300-00	Os03t0837300-01
	Os03t0148000-01	Os03t0267300-01	Os03t0334200-01	Os03t0663400-02	Os03t0837300-02
	Os03t0150200-00	Os03t0267300-02	Os03t0334200-02	Os03t0676100-00	Os03t0838800-00
	Os03t0159600-01	Os03t0278300-04	Os03t0407400-00	Os03t0687900-01	Os03t0244600-02
	Os03t0108600-01	Os03t0263400-01	Os03t0436600-00	Os03t0746700-01	Os03t0729300-01
	Os03t0118700-00	Os03t0267400-00	Os03t0454300-01	Os03t0764150-01	Os03t0729500-01
	Os03t0119600-01	Os03t0270800-00	Os03t0576900-04	Os03t0787400-01	Os03t0731800-01
	Os03t0121300-02	Os03t0272300-02	Os03t0603300-01	Os03t0795800-02	Os03t0223000-01
	Os03t0138900-01	Os03t0275500-02	Os03t0670700-01	Os03t0802400-01	Os03t0364400-02
	Os03t0158200-01	Os03t0301800-01	Os03t0670700-02	Os03t0802600-01	Os03t0375601-00
	Os03t0172200-01	Os03t0310701-00	Os03t0670800-00	Os03t0807400-01	Os03t0409400-00
	Os03t0175200-01	Os03t0326500-01	Os03t0691500-00	Os03t0823000-01	Os03t0428800-01
	Os03t0181750-00	Os03t0337500-00	Os03t0717000-02	Os03t0831500-01	Os03t0254800-01
	Os03t0215000-03	Os03t0364400-01	Os03t0726150-00	Os03t0843500-01	Os03t0259300-01
4	Os04t0117100-01	Os04t0412350-01	Os04t0496150-00	Os04t0584201-01	Os04t0661300-01	87
	Os04t0128300-01	Os04t0422900-00	Os04t0530100-01	Os04t0587100-01	Os04t0670600-01
	Os04t0171800-01	Os04t0430000-01	Os04t0548500-01	Os04t0612500-02	Os04t0670600-02
	Os04t0218100-01	Os04t0434600-00	Os04t0550400-01	Os04t0620400-01	Os04t0670800-01
	Os04t0311500-00	Os04t0454200-01	Os04t0555300-02	Os04t0623200-01	Os04t0676100-01
	Os04t0376500-02	Os04t0463500-01	Os04t0560100-01	Os04t0629100-01	Os04t0679400-03
	Os04t0382300-02	Os04t0474800-02	Os04t0560100-02	Os04t0629100-02	Os04t0686000-01
	Os04t0404601-00	Os04t0481300-01	Os04t0560700-01	Os04t0646000-00	Os04t0686100-00
	Os04t0407300-01	Os04t0485100-02	Os04t0562800-00	Os04t0650700-04	Os04t0691366-00
	Os04t0109100-01	Os04t0463600-01	Os04t0539300-00	Os04t0615000-01	Os04t0413100-01
	Os04t0127200-01	Os04t0475900-01	Os04t0552400-01	Os04t0640200-01	Os04t0454250-00
	Os04t0127200-02	Os04t0480802-00	Os04t0558700-01	Os04t0648750-01	Os04t0524950-00
	Os04t0163425-00	Os04t0485300-01	Os04t0560200-01	Os04t0649000-01	Os04t0528300-01
	Os04t0206000-00	Os04t0485300-02	Os04t0560600-01	Os04t0659800-00	Os04t0592500-01
	Os04t0370100-01	Os04t0485300-03	Os04t0586850-00	Os04t0665600-01	Os04t0612700-01
	Os04t0392300-00	Os04t0523100-01	Os04t0589400-00	Os04t0660500-01	Os04t0671200-02
	Os04t0410600-01	Os04t0523100-02	Os04t0592400-02	Os04t0564700-02	Os04t0692200-02
	Os04t0407300-02	Os04t0486350-00
5	Os05t0105500-01	Os05t0374500-01	Os05t0475300-01	Os05t0555700-01	Os05t0243300-01	64
	Os05t0108450-01	Os05t0390800-00	Os05t0477600-02	Os05t0567200-00	Os05t0301500-01
	Os05t0128000-00	Os05t0405000-01	Os05t0514500-00	Os05t0571300-03	Os05t0310500-03
	Os05t0163600-01	Os05t0418100-01	Os05t0528200-01	Os05t0573900-01	Os05t0450300-01
	Os05t0202600-00	Os05t0419800-01	Os05t0534900-01	Os05t0584400-01	Os05t0463300-00
	Os05t0237501-00	Os05t0423500-01	Os05t0547700-01	Os05t0590100-01	Os05t0464150-00
	Os05t0105401-01	Os05t0328300-00	Os05t0497200-01	Os05t0554500-02	Os05t0304501-00
	Os05t0108200-00	Os05t0346100-01	Os05t0503100-00	Os05t0570200-01	Os05t0323100-01
	Os05t0108800-01	Os05t0395025-01	Os05t0503300-02	Os05t0581800-03	Os05t0489600-01
	Os05t0183300-00	Os05t0419600-01	Os05t0503300-03	Os05t0548600-00	Os05t0489600-03
	Os05t0218100-01	Os05t0437500-01	Os05t0523200-01	Os05t0553400-01	Os05t0547600-01
	Os05t0594800-01	Os05t0440800-01	Os05t0539400-01	Os05t0443400-02	Os05t0301500-02
	Os05t0551500-02	Os05t0551350-00	Os05t0548400-01	Os05t0591500-01
6	Os06t0111500-02	Os06t0177250-00	Os06t0303800-01	Os06t0659600-01	Os06t0170200-00	78
	Os06t0117500-00	Os06t0178650-00	Os06t0343100-02	Os06t0677700-00	Os06t0176150-00
	Os06t0135000-01	Os06t0184700-00	Os06t0343200-01	Os06t0693900-00	Os06t0176850-00
	Os06t0138700-01	Os06t0203800-01	Os06t0472200-01	Os06t0719900-00	Os06t0272600-01
	Os06t0139000-01	Os06t0215900-01	Os06t0472200-02	Os06t0720301-00	Os06t0275500-01
	Os06t0155400-00	Os06t0215900-02	Os06t0478600-01	Os06t0720500-01	Os06t0299300-01
	Os06t0163450-00	Os06t0241200-01	Os06t0505700-01	Os06t0720500-02	Os06t0598900-01
	Os06t0168600-01	Os06t0250800-00	Os06t0535100-00	Os06t0720500-03	Os06t0606599-00
	Os06t0105400-01	Os06t0209300-01	Os06t0505501-00	Os06t0687200-01	Os06t0157800-01
	Os06t0111500-01	Os06t0210500-01	Os06t0530600-00	Os06t0695350-00	Os06t0192800-01
	Os06t0610500-01	Os06t0214100-01	Os06t0535333-00	Os06t0705400-01	Os06t0343000-01
	Os06t0119800-00	Os06t0234700-01	Os06t0552400-01	Os06t0705400-02	Os06t0470000-01
	Os06t0121650-01	Os06t0264650-00	Os06t0552400-02	Os06t0706500-00	Os06t0641550-00
	Os06t0137600-02	Os06t0274000-01	Os06t0594300-01	Os06t0611300-01	Os06t0681700-01
	Os06t0138900-01	Os06t0294600-02	Os06t0605900-02	Os06t0613801-00	Os06t0297300-00
	Os06t0139150-01	Os06t0145400-00	Os06t0320850-00
7	Os07t0101200-01	Os07t0176900-02	Os07t0539200-01	Os07t0596300-02	Os07t0666400-00	75
	Os07t0107800-02	Os07t0248600-00	Os07t0539700-01	Os07t0612400-01	Os07t0668300-01
	Os07t0111900-00	Os07t0289800-01	Os07t0557601-00	Os07t0613600-01	Os07t0686825-00
	Os07t0142802-00	Os07t0292100-00	Os07t0567700-03	Os07t0613800-00	Os07t0687400-00
	Os07t0164100-01	Os07t0434700-02	Os07t0568600-02	Os07t0617500-00	Os07t0688700-00
	Os07t0166600-01	Os07t0442000-01	Os07t0571600-00	Os07t0649800-00	Os07t0170500-01
	Os07t0170300-01	Os07t0479100-01	Os07t0575600-01	Os07t0655851-00	Os07t0176900-01
	Os07t0530300-01	Os07t0511000-01	Os07t0575600-02	Os07t0655900-01	Os07t0576000-01
	Os07t0106200-02	Os07t0176966-01	Os07t0297300-00	Os07t0580700-01	Os07t0165650-01
	Os07t0116800-00	Os07t0180000-01	Os07t0411250-00	Os07t0587200-01	Os07t0171350-00
	Os07t0124400-01	Os07t0181500-01	Os07t0418200-01	Os07t0588200-01	Os07t0265100-01
	Os07t0138100-01	Os07t0190900-01	Os07t0463800-00	Os07t0687500-01	Os07t0294800-01
	Os07t0138100-02	Os07t0208100-01	Os07t0516300-01	Os07t0663800-01	Os07t0540800-00
	Os07t0139400-03	Os07t0224000-00	Os07t0530100-01	Os07t0677300-01	Os07t0549300-00
	Os07t0664900-00	Os07t0237900-00	Os07t0533201-00	Os07t0682700-02	Os07t0693100-01
8	Os08t0109800-01	Os08t0157100-01	Os08t0424850-00	Os08t0506000-01	Os08t0135600-01	52
	Os08t0110650-00	Os08t0159500-01	Os08t0435725-00	Os08t0514066-00	Os08t0154200-01
	Os08t0113501-00	Os08t0174300-00	Os08t0435750-00	Os08t0538000-02	Os08t0336700-01
	Os08t0121275-00	Os08t0226100-00	Os08t0446200-01	Os08t0546700-01	Os08t0410266-00
	Os08t0124651-00	Os08t0267800-01	Os08t0452900-01	Os08t0557400-01	Os08t0485400-02
	Os08t0110550-00	Os08t0359300-01	Os08t0476050-01	Os08t0547000-01	Os08t0272800-01
	Os08t0113600-01	Os08t0378000-03	Os08t0488700-00	Os08t0557500-02	Os08t0290100-01
	Os08t0130500-01	Os08t0386300-01	Os08t0491700-00	Os08t0564300-06	Os08t0464950-01
	Os08t0151600-01	Os08t0386300-02	Os08t0499700-01	Os08t0541300-01	Os08t0468300-00
	Os08t0220500-00	Os08t0434150-00	Os08t0499700-02	Os08t0512100-00	Os08t0561900-01
	Os08t0496900-01	Os08t0560401-00
9	Os09t0112100-02	Os09t0436850-00	Os09t0482740-01	Os09t0523700-00	Os09t0555300-00	54
	Os09t0119600-01	Os09t0437500-01	Os09t0488750-00	Os09t0526600-03	Os09t0572700-02
	Os09t0267300-01	Os09t0451400-01	Os09t0491652-00	Os09t0529100-01	Os09t0428500-02
	Os09t0315050-00	Os09t0455400-01	Os09t0506700-00	Os09t0535500-01	Os09t0480466-00
	Os09t0426600-00	Os09t0468700-00	Os09t0512950-01	Os09t0542500-00	Os09t0513100-02
	Os09t0474300-01	Os09t0428266-01	Os09t0474800-01	Os09t0546400-01	Os09t0419500-01
	Os09t0132900-01	Os09t0433700-01	Os09t0482720-00	Os09t0556800-01	Os09t0419500-02
	Os09t0259000-00	Os09t0439050-00	Os09t0483800-00	Os09t0558200-02	Os09t0468800-00
	Os09t0385700-01	Os09t0444500-01	Os09t0428500-01	Os09t0563225-00	Os09t0472000-00
	Os09t0394300-01	Os09t0450200-01	Os09t0513100-01	Os09t0572200-01	Os09t0530700-01
	Os09t0530700-02	Os09t0572550-01	Os09t0543100-01	Os09t0543100-02
10	Os10t0103140-00	Os10t0160600-02	Os10t0365800-01	Os10t0465800-00	Os10t0573900-03	54
	Os10t0107600-01	Os10t0162300-01	Os10t0388701-01	Os10t0467800-01	Os10t0144800-00
	Os10t0116600-00	Os10t0164500-00	Os10t0439266-01	Os10t0532600-01	Os10t0155450-00
	Os10t0122200-00	Os10t0168500-00	Os10t0442900-01	Os10t0536500-01	Os10t0187500-02
	Os10t0131100-00	Os10t0187500-01	Os10t0444500-00	Os10t0548350-00	Os10t0213700-01
	Os10t0107200-00	Os10t0214132-00	Os10t0476000-02	Os10t0553600-00	Os10t0187410-00
	Os10t0113000-01	Os10t0326100-00	Os10t0487500-01	Os10t0560000-02	Os10t0198900-00
	Os10t0130066-00	Os10t0340600-01	Os10t0516551-00	Os10t0580900-01	Os10t0434200-00
	Os10t0142900-01	Os10t0391500-04	Os10t0518800-01	Os10t0580900-02	Os10t0566300-01
	Os10t0176700-01	Os10t0433700-01	Os10t0519500-01	Os10t0580900-03	Os10t0536450-00
	Os10t0527400-01	Os10t0462300-01	Os10t0572300-02	Os10t0448000-00
11	Os11t0111200-01	Os11t0173550-01	Os11t0303200-01	Os11t0517350-00	Os11t0676200-00	47
	Os11t0128000-01	Os11t0176300-01	Os11t0439300-01	Os11t0527000-01	Os11t0685100-00
	Os11t0129000-00	Os11t0180000-01	Os11t0439300-02	Os11t0572500-01	Os11t0695975-01
	Os11t0130200-01	Os11t0187150-00	Os11t0457500-01	Os11t0592200-01	Os11t0156200-01
	Os11t0135000-02	Os11t0206700-02	Os11t0481600-01	Os11t0608700-00	Os11t0226800-00
	Os11t0135350-00	Os11t0207200-01	Os11t0484300-01	Os11t0615350-00	Os11t0501500-01
	Os11t0109616-00	Os11t0588100-00	Os11t0149300-01	Os11t0247350-00	Os11t0121400-01
	Os11t0113700-02	Os11t0602900-01	Os11t0174000-03	Os11t0292050-00	Os11t0130300-01
	Os11t0685200-01	Os11t0696200-01	Os11t0496013-00	Os11t0618850-00	Os11t0629150-00
	Os11t0138700-01	Os11t0210000-01
12	Os12t0125800-00	Os12t0147300-00	Os12t0262100-01	Os12t0516350-01	Os12t0640600-01	39
	Os12t0131400-01	Os12t0151900-01	Os12t0273980-00	Os12t0563200-01	Os12t0178500-00
	Os12t0131701-00	Os12t0165766-00	Os12t0285600-01	Os12t0574900-01	Os12t0142600-01
	Os12t0104200-00	Os12t0170500-01	Os12t0426750-01	Os12t0563400-01	Os12t0583700-00
	Os12t0113500-02	Os12t0264650-00	Os12t0467200-01	Os12t0568700-00	Os12t0593650-00
	Os12t0136300-01	Os12t0285700-00	Os12t0476200-01	Os12t0575200-01	Os12t0594950-01
	Os12t0165600-01	Os12t0409800-01	Os12t0553800-00	Os12t0575200-02	Os12t0609100-01
	Os12t0635700-01	Os12t0638200-01	Os12t0468600-03	Os12t0614050-00
