# Supplementary material for: Identification and expression analysis of genes with pathogen-inducible cis-regulatory elements in the promoter regions in Oryza sativa
Source: Rice (N Y). 2018 Sep 12;11:52. doi: 10.1186/s12284-018-0243-0 (PMC6135729; doi:10.1186/s12284-018-0243-0)
Supplement: Supplementary file 3 — Table S2. InterPro annotation for 190 putative disease resistance/susceptibility-related protein-encoding transcripts (119 groups) encoded by the rice genes under the control of PIPs. (XLSX 58 kb) [file 12284_2018_243_MOESM3_ESM.xlsx]

## Sheet: tab-S2
Table S2. InterPro annotation for 190 putative disease resistance/susceptibility-related protein-encoding transcripts (119 groups) encoded by rice genes under the control of PIPs
Annotation	Function	References	Number	Transcript-ID
IPR027417	Defense response/PCD/ETI	(Arya and Acharya, 2018; Basak and Bahadur, 2006; Cheung et al., 2016; Fenyk et al., 2012; Leipe et al., 2004)	20	Os01t0667600-01,Os01t0711000-01,Os01t0723000-01,Os01t0842600-01
P-loop containing nucleoside triphosphate hydrolase				Os01t0909200-01,Os02t0217500-01,Os02t0288700-00,Os02t0325100-02
				Os02t0775200-01,Os03t0108600-01,Os03t0158200-01,Os03t0181750-00
				Os03t0301800-01,Os03t0802600-01,Os04t0528300-01,Os05t0489600-01
				Os05t0489600-03,Os07t0116800-00,Os08t0564300-06,Os09t0572200-01
IPR000719	MAPK/other signaling	(Bundo and Coca, 2016; He et al., 2000; Mitchell and Dean, 1995; Shiu et al., 2004; Song et al., 1995; Xiong and Yang, 2003)	8	Os03t0223000-01,Os03t0823000-01,Os04t0560600-01,Os05t0440800-01
Protein kinase domain				Os07t0540800-00,Os10t0518800-01,Os11t0113700-02,Os12t0113500-02
IPR001245	R protein/ETI	(Song et al., 1995)	7	Os01t0769700-02,Os02t0555900-00,Os03t0364400-01,Os03t0364400-02
Serine-threonine/tyrosine-protein kinase, catalytic domain				Os03t0717000-02,Os04t0109100-01,Os11t0121400-01
IPR001128	Defense response	(Shimono et al., 2007)	5	Os01t0227700-01,Os01t0543600-01,Os01t0628000-01,Os04t0539300-00
Cytochrome P450				Os06t0294600-02
IPR001841	Transcription factor	(Cheung et al., 2007)	5	Os02t0735900-01,Os03t0272300-02,Os06t0192800-01,Os06t0687200-01
Zinc finger, RING-type				Os09t0468800-00
IPR001810	Degradation	(Austin et al., 2002; Cao et al., 2008; Huang et al., 2014)	3	Os01t0183800-01,Os02t0130800-00,Os02t0825500-01
F-box domain
IPR002213	Phenylpropanoid metabolism/detoxification	(Langenbach et al., 2013; Li et al., 2017; Li et al., 2015b; Sharma et al., 2018; Shin et al., 2012)	3	Os01t0735300-01,Os04t0206000-00,Os09t0119600-01
UDP-glucuronosyl/UDP-glucosyltransferase
IPR004041		(Albrecht et al., 2001)	3	Os04t0163425-00,Os11t0113700-02,Os12t0113500-02
NAF domain
IPR011011		(Cheung et al., 2007)	3	Os06t0552400-01,Os06t0552400-02,Os11t0292050-00
Zinc finger, FYVE/PHD-type
IPR016024		(Zeng et al., 2004)	3	Os02t0705600-01,Os03t0172200-01,Os11t0174000-03
Armadillo-type fold
IPR022674		(Kano et al., 2013)	3	Os04t0485300-01,Os04t0485300-02,Os04t0485300-03
Glucose-6-phosphate dehydrogenase, NAD-binding
IPR025287		(Decreux and Messiaen, 2005)	3	Os01t0136450-00,Os04t0370100-01,Os10t0326100-00
Wall-associated receptor kinase, galacturonan-binding domain
IPR000073		(Chiu et al., 2018; Waspi et al., 1998)	2	Os02t0706900-00,Os08t0359300-01
Alpha/beta hydrolase fold-1
IPR000209		(Figueiredo et al., 2016)	2	Os04t0127200-01,Os04t0127200-02
Peptidase S8/S53 domain
IPR000795		(Akamatsu et al., 2013; Kawano et al., 2010; Moeder et al., 2005)	2	Os01t0723000-01,Os01t0723000-01
Transcription factor, GTP-binding domain
IPR001471	Ethylene signaling	(Giri et al., 2014; Gutterson and Reuber, 2004; McGrath et al., 2005)	2	Os02t0676800-01,Os05t0497200-01
AP2/ERF domain
IPR001849	ETI	(Tang et al., 2005; Teh et al., 2015)	2	Os07t0138100-01,Os07t0138100-02
Pleckstrin homology domain
IPR002016	antifungal protein	(Ghosh, 2006)	2	Os03t0121300-02,Os07t0677300-01
Haem peroxidase, plant/fungal/bacterial
IPR002130	signaling	(Alvarado et al., 2012; Fernandez et al., 2012; Yamchi et al., 2018)	2	Os08t0557500-02,Os11t0602900-01
Cyclophilin-type peptidyl-prolyl cis-trans isomerase domain
IPR005828		(Chen et al., 2010)	2	Os01t0657100-01,Os07t0106200-02
Major facilitator, sugar transporter-like
IPR006689		(Datta et al., 2016)	2	Os05t0489600-01,Os05t0489600-03
Small GTPase superfamily, ARF/SAR type
IPR007657	GA signaling/defense	(Chowdhury et al., 2017; Kosaka et al., 2015; Liang et al., 2014; Pasquet et al., 2016; Tarraga et al., 2010; Xing et al., 2016)	2	Os02t0135500-02,Os06t0470000-01
Glycosyltransferase 61
IPR011527	cuticle formation/defense	(Garroum et al., 2016; Krattinger et al., 2013; Krattinger et al., 2011; Rea, 2007; Xiong et al., 2001)	2	Os02t0288700-00,Os03t0181750-00
ABC transporter type 1, transmembrane domain
IPR011545	signaling/defense	(Li et al., 2008)	2	Os03t0108600-01,Os03t0158200-01
DEAD/DEAH box helicase domain
IPR013087	SA signaling	(Shi et al., 2014)	2	Os04t0552400-01,Os12t0583700-00
Zinc finger C2H2-type
IPR013210	PRR/PTI	(Kroj et al., 2016; Ortiz et al., 2017; Wang et al., 1998)	2	Os03t0436600-00,Os08t0541300-01
Leucine-rich repeat-containing N-terminal, plant-type
IPR018957		(Cheung et al., 2007)	2	Os09t0419500-01,Os09t0419500-02
Zinc finger, C3HC4 RING-type
IPR023753	SAR/signaling	(Miwa et al., 2017; Petriacq et al., 2016; Zhang and Mou, 2009, 2012)	2	Os03t0118700-00,Os04t0671200-02
FAD/NAD(P)-binding domain
IPR027246		(Kwon, 2016; Tateda et al., 2011)	2	Os01t0588200-01,Os01t0588200-02
Eukaryotic porin/Tom40
IPR000210		(Boyle et al., 2009; Mao et al., 2017; Wang et al., 2017b)	1	Os10t0434200-00
BTB/POZ domain
IPR000232		(Bechtold et al., 2013; Kumar et al., 2009)	1	Os03t0745000-01
Heat shock factor (HSF)-type, DNA-binding
IPR000253		(Feng et al., 2016)	1	Os07t0190900-01
Forkhead-associated (FHA) domain
IPR000403		(Sasek et al., 2014)	1	Os09t0474800-01
Phosphatidylinositol 3-/4-kinase, catalytic domain
IPR000453	SA/signaling/penetration resistance	(Hu et al., 2009; Lovelock et al., 2016)	1	Os03t0254800-01
Chorismate synthase
IPR000571		(Deng et al., 2012)	1	Os08t0491700-00
Zinc finger, CCCH-type
IPR000999	Gene silencing	(Kasschau et al., 2003; Katiyar-Agarwal et al., 2007; Katiyar-Agarwal et al., 2006; Zhang et al., 2015)	1	Os01t0909200-01
Ribonuclease III domain
IPR001005	Transcription factor	(Matousek et al., 2015)	1	Os05t0553400-01
SANT/Myb domain
IPR001087	Ethylene signaling	(Gao et al., 2017a; Hong et al., 2008; Kim et al., 2014; Oh et al., 2005; Rajarammohan et al., 2017)	1	Os09t0132900-01
GDSL lipase/esterase
IPR001096	PCD	(Gaudet et al., 2010; Kumar et al., 2015; Seay and Dinesh-Kumar, 2005)	1	Os02t0219400-01
Peptidase C13, legumain
IPR001099		(Busam et al., 1997; Cook et al., 1995; Delaunois et al., 2009; Hain et al., 1993)	1	Os01t0602600-00
Chalcone/stilbene synthase, N-terminal
IPR001356	JA signaling	(Gao et al., 2016)	1	Os07t0533201-00
Homeobox domain
IPR001683	PCD	(Torres et al., 2005)	1	Os05t0346100-01
Phox homologous domain
IPR001752	defense	(Shimono et al., 2016)	1	Os03t0301800-01
Kinesin motor domain
IPR002035	Cell death	(Jambunathan and McNellis, 2003; Jambunathan et al., 2001; Lee and McNellis, 2009; Yang et al., 2006; Zou et al., 2016)	1	Os01t0960500-01
von Willebrand factor, type A
IPR002048	HR/SA signaling	(Besser et al., 2000; Jakobek et al., 1999)	1	Os04t0560600-01
EF-hand domain
IPR002076	Defense/cell death	(Canonne et al., 2011)	1	Os12t0635700-01
ELO family
IPR002083	Long-distance movement	(Pagny et al., 2012; Zuriaga et al., 2013)	1	Os10t0434200-00
MATH/TRAF domain
IPR002182	ETI	(Kroj et al., 2016)	1	Os07t0116800-00
NB-ARC
IPR002293	SA signaling	(Yang et al., 2014)	1	Os03t0576900-04
Amino acid/polyamine transporter I
IPR002939	Sub-cellular localization	(Li et al., 2015a; Van Ooijen et al., 2010)	1	Os01t0875700-01
Chaperone DnaJ, C-terminal
IPR003100	Gene silencing	(Agorio and Vera, 2007; Niu et al., 2018)	1	Os01t0909200-01
PAZ domain
IPR003480	SA signaling/phytolexin	(Yang et al., 1997; Zheng et al., 2009)	1	Os06t0145400-00
Transferase
IPR003613	Protein degradation	(Zeng et al., 2004)	1	Os02t0705600-01
U box domain
IPR003855	Unknown	(Zhou et al., 2014)	1	Os03t0337500-00
Potassium transporter
IPR004045	Oxidative stress/PEN2 pathway	(Gong et al., 2018; Kurama et al., 2002; Lee et al., 2011; Pislewska-Bednarek et al., 2018)	1	Os10t0527400-01
Glutathione S-transferase, N-terminal
IPR004161	PCD	(Mwaba and Rey, 2017; Wang et al., 2017c; Zhao et al., 2017)	1	Os01t0723000-01
Translation elongation factor EFTu-like, domain 2
IPR004316	nutritional competition	(Chen et al., 2010)	1	Os12t0476200-01
SWEET sugar transporter
IPR004326		(Acevedo-Garcia et al., 2014; Consonni et al., 2006; Gawehns et al., 2013; Jarosch et al., 2003; Kim and Hwang, 2012)	1	Os05t0183300-00
Mlo-related protein
IPR004367	cell-cycle regulation	(Bao and Hua, 2014; Bao et al., 2013; Hamdoun et al., 2016; Van de Cappelle et al., 2008; Wang et al., 2014; Zhang et al., 2018)	1	Os01t0805600-01
Cyclin, C-terminal domain
IPR004827	Transcription factor	(Alves et al., 2013; Dai et al., 2004; Despres et al., 2000)	1	Os02t0175100-01
Basic-leucine zipper domain
IPR005034	sRNA regualtion	(Andika et al., 2015; Diaz-Pendon et al., 2007; Katiyar-Agarwal et al., 2007; Qiao et al., 2015; Urayama et al., 2010)	1	Os01t0909200-01
Dicer dimerisation domain
IPR005484	SA signaling	(Gong et al., 2017)	1	Os09t0439050-00
Ribosomal protein L18
IPR005645	HR	(Islam and Yun, 2016)	1	Os12t0563400-01
Serine hydrolase FSH
IPR006214	PCD	(Eichmann et al., 2010; Hof et al., 2014; Lu et al., 2018; Scotton et al., 2017; Wang et al., 2012)	1	Os03t0795800-02
Bax inhibitor 1-related
IPR006501		(An et al., 2008; Marzin et al., 2016; Volpi et al., 2011)	1	Os09t0433700-01
Pectinesterase inhibitor domain
IPR006935	sRNA replication	(Malpica-Lopez et al., 2018; Qiao et al., 2015)	1	Os01t0909200-01
Helicase/UvrB, N-terminal
IPR006977	JA signaling	(Hong et al., 2013)	1	Os05t0437500-01
Yip1 domain
IPR007608	SA/JA signaling	(Fischer-Kilbienski et al., 2010; Krupinska et al., 2002)	1	Os07t0516300-01
Senescence regulator S40
IPR008971	Cell death	(Li et al., 2012a; Liu and Whitham, 2013)	1	Os01t0875700-01
HSP40/DnaJ peptide-binding
IPR008984		(Feng et al., 2016)	1	Os07t0530100-01
SMAD/FHA domain
IPR009057		(Gao et al., 2016)	1	Os02t0648300-01
Homeobox domain-like
IPR009288	ETI	(Reuber and Ausubel, 1996)	1	Os02t0141000-01
Gamma-glutamylcyclotransferase, AIG2-like
IPR009643		(Bechtold et al., 2013; Kumar et al., 2009)	1	Os06t0274000-01
Heat shock factor binding 1
IPR010259		(Figueiredo et al., 2016)	1	Os02t0778900-01
Peptidase S8 propeptide/proteinase inhibitor I9
IPR010734	Cell death	(Jambunathan and McNellis, 2003; Jambunathan et al., 2001; Wang et al., 2011; Yang et al., 2006; Yin et al., 2018)	1	Os01t0960500-01
Copine
IPR011333	SA signaling	(Boyle et al., 2009; Mao et al., 2017; Wang et al., 2017b)	1	Os10t0434200-00
SKP1/BTB/POZ domain
IPR011417	Endocytosis	(Hatsugai et al., 2016; Wu et al., 2015)	1	Os03t0275500-02
AP180 N-terminal homology (ANTH) domain
IPR011598	Transcription factor/JA singnaling	(Giri et al., 2017; Jin et al., 2011; Ogawa et al., 2017)	1	Os01t0195801-00
Myc-type, basic helix-loop-helix (bHLH) domain
IPR011716	mRNA turnover/ETI	(Azevedo et al., 2006; Zhou et al., 2018)	1	Os03t0259300-01
Tetratricopeptide TPR-3
IPR011990	mRNA turnover/ETI	(Azevedo et al., 2006; Zhou et al., 2018)	1	Os03t0428800-01
Tetratricopeptide-like helical domain
IPR012302	Reactive oxygen species	(Parker et al., 2009; Singh et al., 2016; Voll et al., 2012)	1	Os01t0723400-02
Malic enzyme, NAD-binding
IPR012336	Redox/guardee protein	(Lai et al., 2014; Lorang et al., 2012; Tada et al., 2008)	1	Os10t0527400-01
Thioredoxin-like fold
IPR012340	RNA stabilization	(Grand et al., 2012)	1	Os10t0214132-00
Nucleic acid-binding, OB-fold
IPR012466	lipid signaling/programmed cell death	(Tang et al., 2005)	1	Os10t0476000-02
NECAP, PHear domain
IPR013126	HR	(Ito et al., 2014)	1	Os01t0517900-00
Heat shock protein 70 family
IPR013666	lipid signaling/programmed cell death/ETI	(Tang et al., 2005; Teh et al., 2015)	1	Os10t0560000-02
Pleckstrin-like, plant
IPR013766	Redox/guardee protein	(Lorang et al., 2012; Tada et al., 2008)	1	Os04t0560200-01
Thioredoxin domain
IPR013877	gall and giant cell development	(Olmo et al., 2018)	1	Os08t0290100-01
YAP-binding/ALF4/Glomulin
IPR014030	Defense response	(Xiong et al., 2001)	1	Os02t0196900-01
Beta-ketoacyl synthase, N-terminal
IPR014857	degradation	(Cheung et al., 2007)	1	Os11t0130300-01
Zinc finger, RING-like
IPR014977	Transcription factor	(Hewezi et al., 2012; Liu et al., 2014; Soto-Suarez et al., 2017)	1	Os03t0729500-01
WRC domain
IPR015345	cytokinin homeostasis	(Reusche et al., 2013; Siemens et al., 2006)	1	Os02t0220000-00
Cytokinin dehydrogenase 1, FAD/cytokinin binding domain
IPR015425	defense	(Lukasik-Shreepaathy et al., 2012; Zamharir et al., 2011)	1	Os07t0588200-01
Formin, FH2 domain
IPR016140	SAR	(Chanda et al., 2011; Guiderdoni et al., 2002; Lim et al., 2016; Maldonado et al., 2002; Mandal et al., 2011)	1	Os06t0705400-02
Bifunctional inhibitor/plant lipid transfer protein/seed storage helical domain
IPR016159		(Thiel et al., 2012; Wang et al., 2017a)	1	Os12t0165600-01
Cullin repeat-like-containing domain
IPR017986		(Alahakoon et al., 2016)	1	Os08t0557500-02
WD40-repeat-containing domain
IPR018121	Virus movement	(Di et al., 2017; Pagny et al., 2012; Zuriaga et al., 2013)	1	Os01t0123700-00
Seven-in-absentia protein, TRAF-like domain
IPR020471	Defense response	(Jain et al., 2016; Li et al., 2014)	1	Os10t0113000-01
Aldo/keto reductase
IPR020846	Defense protein	(Simmons et al., 2003)	1	Os01t0872100-01
Major facilitator superfamily domain
IPR022775	ETI	(Hatsugai et al., 2016)	1	Os01t0353600-00
AP complex, mu/sigma subunit
IPR023801	SA signaling/PTI	(Choi et al., 2012; De-La-Pena et al., 2012; Ding et al., 2012; Kim et al., 2008)	1	Os07t0164100-01
Histone deacetylase domain
IPR024752	transcription factor	(Matousek et al., 2015)	1	Os04t0463600-01
Myb/SANT-like domain
IPR025733	ETI/SA and JA singnaling	(Ravichandran et al., 2013; Ravichandran et al., 2015; Zhang et al., 2017)	1	Os04t0410600-01
Iron/zinc purple acid phosphatase-like C-terminal domain
IPR025756	Transcription factor	(Matousek et al., 2015)	1	Os04t0665600-01
MYB-CC type transcription factor, LHEQLE-containing domain
IPR025846	Penetration	(Hernandez-Blanco et al., 2007; Maeda et al., 2009, 2010; Nakao et al., 2011; Okawa et al., 2013)	1	Os01t0880400-01
PMR5 N-terminal domain
IPR026057		(Gao et al., 2017b)	1	Os01t0880400-01
PC-Esterase
IPR027356	Effector target	(Yang et al., 2016)	1	Os07t0587200-01
NPH3 domain
IPR027934	Cell wall formation	(Douchkov et al., 2016; Hernandez-Blanco et al., 2007)	1	Os10t0467800-01
Cellulose synthase, RING-type zinc finger
IPR029063	Effector target/glucosinolate metabolism	(Liu et al., 2017; Nagatoshi and Nakamura, 2009)	1	Os07t0297300-00
S-adenosyl-L-methionine-dependent methyltransferase
IPR029071	Degradation	(Yang et al., 2017)	1	Os09t0474800-01
Ubiquitin-related domain
IPR029446	virus movement	(Jiang et al., 2015)	1	Os11t0174000-03
Coatomer beta subunit, appendage platform domain
IPR032675	ETI	(Ortiz et al., 2017; Wang et al., 1998)	1	Os03t0717000-02
Leucine-rich repeat domain, L domain-like
IPR032801	oxidative stress	(Ishiga et al., 2012; Kiba et al., 2005; Li et al., 2016; Luti et al., 2016; Swaroopa Rani and Podile, 2014)	1	Os03t0729300-01
Peroxiredoxin-like FAM213/AAED1
IPR032816	SA signaling	(Song et al., 2016; Uemura et al., 2012)	1	Os07t0655900-01
SNARE associated Golgi protein
IPR032861	Defense response	(Kosova et al., 2017; Moscetti et al., 2013; Vasconcelos et al., 2011)	1	Os01t0844500-00
Xylanase inhibitor, N-terminal
IPR032867	Defense response	(Park et al., 2016; Park et al., 2014; Poloni and Schirawski, 2016; Wong et al., 2014; Zhou et al., 2010)	1	Os03t0807400-01
DYW domain
IPR033389	Auxin Signaling	(Jin et al., 2016; Padmanabhan et al., 2005; Padmanabhan et al., 2008; Padmanabhan et al., 2006; Wang et al., 2007)	1	Os02t0805100-01
AUX/IAA domain
IPR034907	reactive oxygen species	(Dong et al., 2015; Li et al., 2012b)	1	Os02t0565100-01
Nucleoside diphosphate kinase-like domain
IPR035647	PCD	(Wang et al., 2017c; Zhao et al., 2017)	1	Os01t0723000-01
EF-G domain III/V-like
References:
Acevedo-Garcia J, Kusch S, Panstruga R (2014) Magical mystery tour: MLO proteins in plant immunity and beyond. New Phytol 204 (2):273-281. doi:10.1111/nph.12889
Agorio A, Vera P (2007) ARGONAUTE4 is required for resistance to Pseudomonas syringae in Arabidopsis. Plant Cell 19 (11):3778-3790. doi:10.1105/tpc.107.054494
Akamatsu A, Wong HL, Fujiwara M, Okuda J, Nishide K, Uno K, Imai K, Umemura K, Kawasaki T, Kawano Y, Shimamoto K (2013) An OsCEBiP/OsCERK1-OsRacGEF1-OsRac1 module is an essential early component of chitin-induced rice immunity. Cell Host Microbe 13 (4):465-476. doi:10.1016/j.chom.2013.03.007
Alahakoon UI, Taheri A, Nayidu NK, Epp D, Yu M, Parkin I, Hegedus D, Bonham-Smith P, Gruber MY (2016) Hairy Canola (Brasssica napus) re-visited: Down-regulating TTG1 in an AtGL3-enhanced hairy leaf background improves growth, leaf trichome coverage, and metabolite gene expression diversity. BMC Plant Biol 16:12. doi:10.1186/s12870-015-0680-5
Albrecht V, Ritz O, Linder S, Harter K, Kudla J (2001) The NAF domain defines a novel protein-protein interaction module conserved in Ca2+-regulated kinases. The EMBO journal 20 (5):1051-1063. doi:10.1093/emboj/20.5.1051
Alvarado VY, Odokonyero D, Duncan O, Mirkov TE, Scholthof HB (2012) Molecular and physiological properties associated with zebra complex disease in potatoes and its relation with Candidatus Liberibacter contents in psyllid vectors. PloS one 7 (5):e37345. doi:10.1371/journal.pone.0037345
Alves MS, Dadalto SP, Goncalves AB, De Souza GB, Barros VA, Fietto LG (2013) Plant bZIP transcription factors responsive to pathogens: a review. International Journal of Molecular Sciences 14 (4):7815-7828. doi:10.3390/ijms14047815
An SH, Sohn KH, Choi HW, Hwang IS, Lee SC, Hwang BK (2008) Pepper pectin methylesterase inhibitor protein CaPMEI1 is required for antifungal activity, basal disease resistance and abiotic stress tolerance. Planta 228 (1):61-78. doi:10.1007/s00425-008-0719-z
Andika IB, Maruyama K, Sun L, Kondo H, Tamada T, Suzuki N (2015) Different Dicer-like protein components required for intracellular and systemic antiviral silencing in Arabidopsis thaliana. Plant Signal Behav 10 (8):e1039214. doi:10.1080/15592324.2015.1039214
Arya P, Acharya V (2018) Plant STAND P-loop NTPases: a current perspective of genome distribution, evolution, and function : Plant STAND P-loop NTPases: genomic organization, evolution, and molecular mechanism models contribute broadly to plant pathogen defense. Molecular genetics and genomics : MGG 293 (1):17-31. doi:10.1007/s00438-017-1368-3
Austin MJ, Muskett P, Kahn K, Feys BJ, Jones JD, Parker JE (2002) Regulatory role of SGT1 in early R gene-mediated plant defenses. Science 295 (5562):2077-2080. doi:10.1126/science.1067747
Azevedo C, Betsuyaku S, Peart J, Takahashi A, Noel L, Sadanandom A, Casais C, Parker J, Shirasu K (2006) Role of SGT1 in resistance protein accumulation in plant immunity. The EMBO journal 25 (9):2007-2016. doi:10.1038/sj.emboj.7601084
Bao Z, Hua J (2014) Interaction of CPR5 with cell cycle regulators UVI4 and OSD1 in Arabidopsis. PloS one 9 (6):e100347. doi:10.1371/journal.pone.0100347
Bao Z, Yang H, Hua J (2013) Perturbation of cell cycle regulation triggers plant immune response via activation of disease resistance genes. Proc Natl Acad Sci U S A 110 (6):2407-2412. doi:10.1073/pnas.1217024110
Basak J, Bahadur RP (2006) Theoretical model of the three-dimensional structure of a disease resistance gene homolog encoding resistance protein in Vigna mungo. J Biomol Struct Dyn 24 (2):123-130. doi:10.1080/07391102.2006.10507105
Bechtold U, Albihlal WS, Lawson T, Fryer MJ, Sparrow PA, Richard F, Persad R, Bowden L, Hickman R, Martin C, Beynon JL, Buchanan-Wollaston V, Baker NR, Morison JI, Schoffl F, Ott S, Mullineaux PM (2013) Arabidopsis HEAT SHOCK TRANSCRIPTION FACTORA1b overexpression enhances water productivity, resistance to drought, and infection. Journal of experimental botany 64 (11):3467-3481. doi:10.1093/jxb/e…
Besser K, Jarosch B, Langen G, Kogel KH (2000) Expression analysis of genes induced in barley after chemical activation reveals distinct disease resistance pathways. Molecular plant pathology 1 (5):277-286. doi:10.1046/j.1364-3703.2000.00031.x
Boyle P, Le Su E, Rochon A, Shearer HL, Murmu J, Chu JY, Fobert PR, Despres C (2009) The BTB/POZ domain of the Arabidopsis disease resistance protein NPR1 interacts with the repression domain of TGA2 to negate its function. Plant Cell 21 (11):3700-3713. doi:10.1105/tpc.109.069971
Bundo M, Coca M (2016) Enhancing blast disease resistance by overexpression of the calcium-dependent protein kinase OsCPK4 in rice. Plant Biotechnol J 14 (6):1357-1367. doi:10.1111/pbi.12500
Canonne J, Marino D, Jauneau A, Pouzet C, Briere C, Roby D, Rivas S (2011) The Xanthomonas type III effector XopD targets the Arabidopsis transcription factor MYB30 to suppress plant defense. Plant Cell 23 (9):3498-3511. doi:10.1105/tpc.111.088815
Cao Y, Yang Y, Zhang H, Li D, Zheng Z, Song F (2008) Overexpression of a rice defense-related F-box protein gene OsDRF1 in tobacco improves disease resistance through potentiation of defense gene expression. Physiol Plant 134 (3):440-452. doi:10.1111/j.1399-3054.2008.01149.x
Chanda B, Xia Y, Mandal MK, Yu K, Sekine KT, Gao QM, Selote D, Hu Y, Stromberg A, Navarre D, Kachroo A, Kachroo P (2011) Glycerol-3-phosphate is a critical mobile inducer of systemic immunity in plants. Nat Genet 43 (5):421-427. doi:10.1038/ng.798
Chen LQ, Hou BH, Lalonde S, Takanaga H, Hartung ML, Qu XQ, Guo WJ, Kim JG, Underwood W, Chaudhuri B, Chermak D, Antony G, White FF, Somerville SC, Mudgett MB, Frommer WB (2010) Sugar transporters for intercellular exchange and nutrition of pathogens. Nature 468 (7323):527-U199. doi:10.1038/nature09606
Cheung MY, Li X, Miao R, Fong YH, Li KP, Yung YL, Yu MH, Wong KB, Chen Z, Lam HM (2016) ATP binding by the P-loop NTPase OsYchF1 (an unconventional G protein) contributes to biotic but not abiotic stress responses. Proc Natl Acad Sci U S A 113 (10):2648-2653. doi:10.1073/pnas.1522966113
Cheung MY, Zeng NY, Tong SW, Li FW, Zhao KJ, Zhang Q, Sun SS, Lam HM (2007) Expression of a RING-HC protein from rice improves resistance to Pseudomonas syringae pv. tomato DC3000 in transgenic Arabidopsis thaliana. Journal of experimental botany 58 (15-16):4147-4159. doi:10.1093/jxb/erm272
Chiu CH, Choi J, Paszkowski U (2018) Independent signalling cues underpin arbuscular mycorrhizal symbiosis and large lateral root induction in rice. New Phytol 217 (2):552-557. doi:10.1111/nph.14936
Choi SM, Song HR, Han SK, Han M, Kim CY, Park J, Lee YH, Jeon JS, Noh YS, Noh B (2012) HDA19 is required for the repression of salicylic acid biosynthesis and salicylic acid-mediated defense responses in Arabidopsis. The Plant journal : for cell and molecular biology 71 (1):135-146. doi:10.1111/j.1365-313X.2012.04977.x
Chowdhury J, Luck S, Rajaraman J, Douchkov D, Shirley NJ, Schwerdt JG, Schweizer P, Fincher GB, Burton RA, Little A (2017) Altered Expression of Genes Implicated in Xylan Biosynthesis Affects Penetration Resistance against Powdery Mildew. Front Plant Sci 8:445. doi:10.3389/fpls.2017.00445
Consonni C, Humphry ME, Hartmann HA, Livaja M, Durner J, Westphal L, Vogel J, Lipka V, Kemmerling B, Schulze-Lefert P, Somerville SC, Panstruga R (2006) Conserved requirement for a plant host cell protein in powdery mildew pathogenesis. Nat Genet 38 (6):716-720. doi:10.1038/ng1806
Dai S, Zhang Z, Chen S, Beachy RN (2004) RF2b, a rice bZIP transcription activator, interacts with RF2a and is involved in symptom development of rice tungro disease. Proc Natl Acad Sci U S A 101 (2):687-692. doi:10.1073/pnas.0307687100
Datta R, Kumar D, Chattopadhyay S (2016) Membrane proteome profiling of Mentha arvensis leaves in response to Alternaria alternata infection identifies crucial candidates for defense response. Plant Signaling & Behavior:00-00. doi:10.1080/15592324.2016.1178423
De-La-Pena C, Rangel-Cano A, Alvarez-Venegas R (2012) Regulation of disease-responsive genes mediated by epigenetic factors: interaction of Arabidopsis-Pseudomonas. Molecular plant pathology 13 (4):388-398. doi:10.1111/j.1364-3703.2011.00757.x
Decreux A, Messiaen J (2005) Wall-associated kinase WAK1 interacts with cell wall pectins in a calcium-induced conformation. Plant & cell physiology 46 (2):268-278. doi:10.1093/pcp/pci026
Deng H, Liu H, Li X, Xiao J, Wang S (2012) A CCCH-type zinc finger nucleic acid-binding protein quantitatively confers resistance against rice bacterial blight disease. Plant physiology 158 (2):876-889. doi:10.1104/pp.111.191379
Despres C, DeLong C, Glaze S, Liu E, Fobert PR (2000) The Arabidopsis NPR1/NIM1 protein enhances the DNA binding activity of a subgroup of the TGA family of bZIP transcription factors. Plant Cell 12 (2):279-290
Di X, Cao L, Hughes RK, Tintor N, Banfield MJ, Takken FLW (2017) Structure-function analysis of the Fusarium oxysporum Avr2 effector allows uncoupling of its immune-suppressing activity from recognition. New Phytol 216 (3):897-914. doi:10.1111/nph.14733
Diaz-Pendon JA, Li F, Li WX, Ding SW (2007) Suppression of antiviral silencing by cucumber mosaic virus 2b protein in Arabidopsis is associated with drastically reduced accumulation of three classes of viral small interfering RNAs. Plant Cell 19 (6):2053-2063. doi:10.1105/tpc.106.047449
Ding B, Bellizzi Mdel R, Ning Y, Meyers BC, Wang GL (2012) HDT701, a histone H4 deacetylase, negatively regulates plant innate immunity by modulating histone H4 acetylation of defense-related genes in rice. Plant Cell 24 (9):3783-3794. doi:10.1105/tpc.112.101972
Dong Y, Su Y, Yu P, Yang M, Zhu S, Mei X, He X, Pan M, Zhu Y, Li C (2015) Proteomic Analysis of the Relationship between Metabolism and Nonhost Resistance in Soybean Exposed to Bipolaris maydis. PloS one 10 (10):e0141264. doi:10.1371/journal.pone.0141264
Douchkov D, Lueck S, Hensel G, Kumlehn J, Rajaraman J, Johrde A, Doblin MS, Beahan CT, Kopischke M, Fuchs R, Lipka V, Niks RE, Bulone V, Chowdhury J, Little A, Burton RA, Bacic A, Fincher GB, Schweizer P (2016) The barley (Hordeum vulgare) cellulose synthase-like D2 gene (HvCslD2) mediates penetration resistance to host-adapted and nonhost isolates of the powdery mildew fungus. New Phytologist 21…
Eichmann R, Bischof M, Weis C, Shaw J, Lacomme C, Schweizer P, Duchkov D, Hensel G, Kumlehn J, Huckelhoven R (2010) BAX INHIBITOR-1 is required for full susceptibility of barley to powdery mildew. Mol Plant Microbe Interact 23 (9):1217-1227. doi:10.1094/MPMI-23-9-1217
Feng B, Ma S, Chen S, Zhu N, Zhang S, Yu B, Yu Y, Le B, Chen X, Dinesh-Kumar SP, Shan L, He P (2016) PARylation of the forkhead-associated domain protein DAWDLE regulates plant immunity. EMBO Rep 17 (12):1799-1813. doi:10.15252/embr.201642486
Fenyk S, Campillo Ade S, Pohl E, Hussey PJ, Cann MJ (2012) A nucleotide phosphatase activity in the nucleotide binding domain of an orphan resistance protein from rice. The Journal of biological chemistry 287 (6):4023-4032. doi:10.1074/jbc.M111.314450
Fernandez MB, Pagano MR, Daleo GR, Guevara MG (2012) Hydrophobic proteins secreted into the apoplast may contribute to resistance against Phytophthora infestans in potato. Plant Physiol Biochem 60:59-66. doi:10.1016/j.plaphy.2012.07.017
Figueiredo J, Costa GJ, Maia M, Paulo OS, Malho R, Sousa Silva M, Figueiredo A (2016) Revisiting Vitis vinifera Subtilase Gene Family: A Possible Role in Grapevine Resistance against Plasmopara viticola. Front Plant Sci 7:1783. doi:10.3389/fpls.2016.01783
Fischer-Kilbienski I, Miao Y, Roitsch T, Zschiesche W, Humbeck K, Krupinska K (2010) Nuclear targeted AtS40 modulates senescence associated gene expression in Arabidopsis thaliana during natural development and in darkness. Plant molecular biology 73 (4-5):379-390. doi:10.1007/s11103-010-9618-3
Gao M, Yin X, Yang W, Lam SM, Tong X, Liu J, Wang X, Li Q, Shui G, He Z (2017a) GDSL lipases modulate immunity through lipid homeostasis in rice. PLoS Pathog 13 (11):e1006724. doi:10.1371/journal.ppat.1006724
Gao W, Long L, Xu L, Lindsey K, Zhang X, Zhu L (2016) Suppression of the homeobox gene HDTF1 enhances resistance to Verticillium dahliae and Botrytis cinerea in cotton. Journal of integrative plant biology 58 (5):503-513. doi:10.1111/jipb.12432
Gao Y, He C, Zhang D, Liu X, Xu Z, Tian Y, Liu XH, Zang S, Pauly M, Zhou Y, Zhang B (2017b) Two Trichome Birefringence-Like Proteins Mediate Xylan Acetylation, Which Is Essential for Leaf Blight Resistance in Rice. Plant physiology 173 (1):470-481. doi:10.1104/pp.16.01618
Garroum I, Bidzinski P, Daraspe J, Mucciolo A, Humbel BM, Morel JB, Nawrath C (2016) Cuticular Defects in Oryza sativa ATP-binding Cassette Transporter G31 Mutant Plants Cause Dwarfism, Elevated Defense Responses and Pathogen Resistance. Plant & cell physiology 57 (6):1179-1188. doi:10.1093/pcp/pcw066
Gaudet DA, Wang Y, Penniket C, Lu ZX, Bakkeren G, Laroche A (2010) Morphological and molecular analyses of host and nonhost interactions involving barley and wheat and the covered smut pathogen Ustilago hordei. Mol Plant Microbe Interact 23 (12):1619-1634. doi:10.1094/MPMI-11-09-0271
Gawehns F, Cornelissen BJ, Takken FL (2013) The potential of effector-target genes in breeding for plant innate immunity. Microb Biotechnol 6 (3):223-229. doi:10.1111/1751-7915.12023
Ghosh M (2006) Antifungal properties of haem peroxidase from Acorus calamus. Ann Bot 98 (6):1145-1153. doi:10.1093/aob/mcl205
Giri MK, Gautam JK, Rajendra Prasad VB, Chattopadhyay S, Nandi AK (2017) Rice MYC2 (OsMYC2) modulates light-dependent seedling phenotype, disease defence but not ABA signalling. J Biosci 42 (3):501-508
Gong Q, Yang Z, Chen E, Sun G, He S, Butt HI, Zhang C, Zhang X, Yang Z, Du X, Li F (2018) A Phi-Class Glutathione S-Transferase Gene for Verticillium Wilt Resistance in Gossypium arboreum Identified in a Genome-Wide Association Study. Plant & cell physiology 59 (2):275-289. doi:10.1093/pcp/pcx180
Gong Q, Yang Z, Wang X, Butt HI, Chen E, He S, Zhang C, Zhang X, Li F (2017) Salicylic acid-related cotton (Gossypium arboreum) ribosomal protein GaRPL18 contributes to resistance to Verticillium dahliae. BMC Plant Biol 17 (1):59. doi:10.1186/s12870-017-1007-5
Grand X, Espinoza R, Michel C, Cros S, Chalvon V, Jacobs J, Morel JB (2012) Identification of positive and negative regulators of disease resistance to rice blast fungus using constitutive gene expression patterns. Plant Biotechnol J 10 (7):840-850. doi:10.1111/j.1467-7652.2012.00703.x
Guiderdoni E, Cordero MJ, Vignols F, Garcia-Garrido JM, Lescot M, Tharreau D, Meynard D, Ferriere N, Notteghem JL, Delseny M (2002) Inducibility by pathogen attack and developmental regulation of the rice Ltp1 gene. Plant molecular biology 49 (6):683-699
Hamdoun S, Zhang C, Gill M, Kumar N, Churchman M, Larkin JC, Kwon A, Lu H (2016) Differential Roles of Two Homologous Cyclin-Dependent Kinase Inhibitor Genes in Regulating Cell Cycle and Innate Immunity in Arabidopsis. Plant physiology 170 (1):515-527. doi:10.1104/pp.15.01466
Hatsugai N, Hillmer R, Yamaoka S, Hara-Nishimura I, Katagiri F (2016) The mu Subunit of Arabidopsis Adaptor Protein-2 Is Involved in Effector-Triggered Immunity Mediated by Membrane-Localized Resistance Proteins. Mol Plant Microbe Interact 29 (5):345-351. doi:10.1094/MPMI-10-15-0228-R
He Z, Wang ZY, Li J, Zhu Q, Lamb C, Ronald P, Chory J (2000) Perception of brassinosteroids by the extracellular domain of the receptor kinase BRI1. Science 288 (5475):2360-2363
Hernandez-Blanco C, Feng DX, Hu J, Sanchez-Vallet A, Deslandes L, Llorente F, Berrocal-Lobo M, Keller H, Barlet X, Sanchez-Rodriguez C, Anderson LK, Somerville S, Marco Y, Molina A (2007) Impairment of cellulose synthases required for Arabidopsis secondary cell wall formation enhances disease resistance. Plant Cell 19 (3):890-903. doi:10.1105/tpc.106.048058
Hewezi T, Maier TR, Nettleton D, Baum TJ (2012) The Arabidopsis microRNA396-GRF1/GRF3 regulatory module acts as a developmental regulator in the reprogramming of root cells during cyst nematode infection. Plant physiology 159 (1):321-335. doi:10.1104/pp.112.193649
Hof A, Zechmann B, Schwammbach D, Huckelhoven R, Doehlemann G (2014) Alternative cell death mechanisms determine epidermal resistance in incompatible barley-Ustilago interactions. Mol Plant Microbe Interact 27 (5):403-414. doi:10.1094/MPMI-10-13-0317-R
Hong JK, Choi HW, Hwang IS, Kim DS, Kim NH, Choi DS, Kim YJ, Hwang BK (2008) Function of a novel GDSL-type pepper lipase gene, CaGLIP1, in disease susceptibility and abiotic stress tolerance. Planta 227 (3):539-558. doi:10.1007/s00425-007-0637-5
Hong MJ, Lee Y, Son YS, Im CH, Yi YB, Rim YG, Bahk JD, Heo JB (2013) Rice Rab11 is required for JA-mediated defense signaling. Biochem Biophys Res Commun 434 (4):797-802. doi:10.1016/j.bbrc.2013.04.014
Hu P, Meng Y, Wise RP (2009) Functional contribution of chorismate synthase, anthranilate synthase, and chorismate mutase to penetration resistance in barley-powdery mildew interactions. Mol Plant Microbe Interact 22 (3):311-320. doi:10.1094/MPMI-22-3-0311
Huang Y, Minaker S, Roth C, Huang S, Hieter P, Lipka V, Wiermer M, Li X (2014) An E4 ligase facilitates polyubiquitination of plant immune receptor resistance proteins in Arabidopsis. Plant Cell 26 (1):485-496. doi:10.1105/tpc.113.119057
Ishiga Y, Ishiga T, Wangdi T, Mysore KS, Uppalapati SR (2012) NTRC and chloroplast-generated reactive oxygen species regulate Pseudomonas syringae pv. tomato disease development in tomato and Arabidopsis. Mol Plant Microbe Interact 25 (3):294-306. doi:10.1094/MPMI-05-11-0130
Islam MZ, Yun HK (2016) Identification and Expression Profiles of Six Transcripts Encoding Carboxylesterase Protein in Vitis flexuosa Infected with Pathogens. Plant Pathol J 32 (4):347-356. doi:10.5423/PPJ.OA.11.2015.0241
Ito M, Yamamoto Y, Kim CS, Ohnishi K, Hikichi Y, Kiba A (2014) Heat shock protein 70 is required for tabtoxinine-beta-lactam-induced cell death in Nicotiana benthamiana. J Plant Physiol 171 (2):173-178. doi:10.1016/j.jplph.2013.10.012
Jain D, Khandal H, Khurana JP, Chattopadhyay D (2016) A pathogenesis related-10 protein CaARP functions as aldo/keto reductase to scavenge cytotoxic aldehydes. Plant molecular biology 90 (1-2):171-187. doi:10.1007/s11103-015-0405-z
Jakobek JL, Smith-Becker JA, Lindgren PB (1999) A bean cDNA expressed during a hypersensitive reaction encodes a putative calcium-binding protein. Mol Plant Microbe Interact 12 (8):712-719. doi:10.1094/MPMI.1999.12.8.712
Jambunathan N, McNellis TW (2003) Regulation of Arabidopsis COPINE 1 gene expression in response to pathogens and abiotic stimuli. Plant physiology 132 (3):1370-1381
Jambunathan N, Siani JM, McNellis TW (2001) A humidity-sensitive Arabidopsis copine mutant exhibits precocious cell death and increased disease resistance. Plant Cell 13 (10):2225-2240
Jarosch B, Jansen M, Schaffrath U (2003) Acquired resistance functions in mlo barley, which is hypersusceptible to Magnaporthe grisea. Mol Plant Microbe Interact 16 (2):107-114. doi:10.1094/MPMI.2003.16.2.107
Jiang J, Patarroyo C, Garcia Cabanillas D, Zheng H, Laliberte JF (2015) The Vesicle-Forming 6K2 Protein of Turnip Mosaic Virus Interacts with the COPII Coatomer Sec24a for Viral Systemic Infection. J Virol 89 (13):6695-6710. doi:10.1128/JVI.00503-15
Jin J, Hewezi T, Baum TJ (2011) The Arabidopsis bHLH25 and bHLH27 transcription factors contribute to susceptibility to the cyst nematode Heterodera schachtii. The Plant journal : for cell and molecular biology 65 (2):319-328. doi:10.1111/j.1365-313X.2010.04424.x
Jin L, Qin Q, Wang Y, Pu Y, Liu L, Wen X, Ji S, Wu J, Wei C, Ding B, Li Y (2016) Rice Dwarf Virus P2 Protein Hijacks Auxin Signaling by Directly Targeting the Rice OsIAA10 Protein, Enhancing Viral Infection and Disease Development. PLoS Pathog 12 (9):e1005847. doi:10.1371/journal.ppat.1005847
Kano A, Fukumoto T, Ohtani K, Yoshihara A, Ohara T, Tajima S, Izumori K, Tanaka K, Ohkouchi T, Ishida Y, Nishizawa Y, Ichimura K, Tada Y, Gomi K, Akimitsu K (2013) The rare sugar D-allose acts as a triggering molecule of rice defence via ROS generation. Journal of experimental botany 64 (16):4939-4951. doi:10.1093/jxb/ert282
Kasschau KD, Xie Z, Allen E, Llave C, Chapman EJ, Krizan KA, Carrington JC (2003) P1/HC-Pro, a viral suppressor of RNA silencing, interferes with Arabidopsis development and miRNA unction. Dev Cell 4 (2):205-217
Katiyar-Agarwal S, Gao S, Vivian-Smith A, Jin H (2007) A novel class of bacteria-induced small RNAs in Arabidopsis. Genes Dev 21 (23):3123-3134. doi:10.1101/gad.1595107
Katiyar-Agarwal S, Morgan R, Dahlbeck D, Borsani O, Villegas A, Jr., Zhu JK, Staskawicz BJ, Jin H (2006) A pathogen-inducible endogenous siRNA in plant immunity. Proc Natl Acad Sci U S A 103 (47):18002-18007. doi:10.1073/pnas.0608258103
Kawano Y, Akamatsu A, Hayashi K, Housen Y, Okuda J, Yao A, Nakashima A, Takahashi H, Yoshida H, Wong HL, Kawasaki T, Shimamoto K (2010) Activation of a Rac GTPase by the NLR family disease resistance protein Pit plays a critical role in rice innate immunity. Cell Host Microbe 7 (5):362-375. doi:10.1016/j.chom.2010.04.010
Kiba A, Nishihara M, Tsukatani N, Nakatsuka T, Kato Y, Yamamura S (2005) A peroxiredoxin Q homolog from gentians is involved in both resistance against fungal disease and oxidative stress. Plant & cell physiology 46 (6):1007-1015. doi:10.1093/pcp/pci109
Kim DS, Hwang BK (2012) The pepper MLO gene, CaMLO2, is involved in the susceptibility cell-death response and bacterial and oomycete proliferation. The Plant journal : for cell and molecular biology 72 (5):843-855. doi:10.1111/tpj.12003
Kim HG, Kwon SJ, Jang YJ, Chung JH, Nam MH, Park OK (2014) GDSL lipase 1 regulates ethylene signaling and ethylene-associated systemic immunity in Arabidopsis. FEBS Lett 588 (9):1652-1658. doi:10.1016/j.febslet.2014.02.062
Kim KC, Lai Z, Fan B, Chen Z (2008) Arabidopsis WRKY38 and WRKY62 transcription factors interact with histone deacetylase 19 in basal defense. Plant Cell 20 (9):2357-2371. doi:10.1105/tpc.107.055566
Kosaka A, Manickavelu A, Kajihara D, Nakagawa H, Ban T (2015) Altered gene expression profiles of wheat genotypes against Fusarium head blight. Toxins (Basel) 7 (2):604-620. doi:10.3390/toxins7020604
Kosova K, Chrpova J, Santrucek J, Hynek R, Sterbova L, Vitamvas P, Bradova J, Prasil IT (2017) The effect of Fusarium culmorum infection and deoxynivalenol (DON) application on proteome response in barley cultivars Chevron and Pedant. J Proteomics 169:112-124. doi:10.1016/j.jprot.2017.07.005
Krattinger SG, Jordan DR, Mace ES, Raghavan C, Luo MC, Keller B, Lagudah ES (2013) Recent emergence of the wheat Lr34 multi-pathogen resistance: insights from haplotype analysis in wheat, rice, sorghum and Aegilops tauschii. Theor Appl Genet 126 (3):663-672. doi:10.1007/s00122-012-2009-1
Krattinger SG, Lagudah ES, Wicker T, Risk JM, Ashton AR, Selter LL, Matsumoto T, Keller B (2011) Lr34 multi-pathogen resistance ABC transporter: molecular analysis of homoeologous and orthologous genes in hexaploid wheat and other grass species. The Plant journal : for cell and molecular biology 65 (3):392-403. doi:10.1111/j.1365-313X.2010.04430.x
Kroj T, Chanclud E, Michel-Romiti C, Grand X, Morel JB (2016) Integration of decoy domains derived from protein targets of pathogen effectors into plant immune receptors is widespread. New Phytol 210 (2):618-626. doi:10.1111/nph.13869
Krupinska K, Haussühl K, Schäfer A, van der Kooij TAW, Leckband G, Lörz H, Falk J (2002) A novel nucleus-targeted protein is expressed in barley leaves during senescence and pathogen infection. Plant physiology 130 (3):1172-1180. doi:10.1104/pp.008565
Kumar D, Rampuria S, Singh NK, Shukla P, Kirti PB (2015) Characterization of a vacuolar processing enzyme expressed in Arachis diogoi in resistance responses against late leaf spot pathogen, Phaeoisariopsis personata. Plant molecular biology 88 (1-2):177-191. doi:10.1007/s11103-015-0318-x
Kumar M, Busch W, Birke H, Kemmerling B, Nurnberger T, Schoffl F (2009) Heat shock factors HsfB1 and HsfB2b are involved in the regulation of Pdf1.2 expression and pathogen resistance in Arabidopsis. Mol Plant 2 (1):152-165. doi:10.1093/mp/ssn095
Kurama EE, Fenille RC, Rosa VE, Jr., Rosa DD, Ulian EC (2002) Mining the enzymes involved in the detoxification of reactive oxygen species (ROS) in sugarcane. Molecular plant pathology 3 (4):251-259
Kwon T (2016) Mitochondrial Porin Isoform AtVDAC1 Regulates the Competence of Arabidopsis thaliana to Agrobacterium-Mediated Genetic Transformation. Mol Cells 39 (9):705-713. doi:10.14348/molcells.2016.0159
Lai Z, Schluttenhofer CM, Bhide K, Shreve J, Thimmapuram J, Lee SY, Yun DJ, Mengiste T (2014) MED18 interaction with distinct transcription factors regulates multiple plant functions. Nat Commun 5:3064. doi:10.1038/ncomms4064
Langenbach C, Campe R, Schaffrath U, Goellner K, Conrath U (2013) UDP-glucosyltransferase UGT84A2/BRT1 is required for Arabidopsis nonhost resistance to the Asian soybean rust pathogen Phakopsora pachyrhizi. New Phytol 198 (2):536-545. doi:10.1111/nph.12155
Lee SC, Hwang IS, Hwang BK (2011) Overexpression of the pepper antimicrobial protein CaAMP1 gene regulates the oxidative stress- and disease-related proteome in Arabidopsis. Planta 234 (6):1111-1125. doi:10.1007/s00425-011-1473-1
Lee TF, McNellis TW (2009) Evidence that the BONZAI1/COPINE1 protein is a calcium- and pathogen-responsive defense suppressor. Plant molecular biology 69 (1-2):155-166. doi:10.1007/s11103-008-9413-6
Leipe DD, Koonin EV, Aravind L (2004) STAND, a class of P-loop NTPases including animal and plant regulators of programmed cell death: multiple, complex domain architectures, unusual phyletic patterns, and evolution by horizontal gene transfer. J Mol Biol 343 (1):1-28. doi:10.1016/j.jmb.2004.08.023
Li D, Liu H, Zhang H, Wang X, Song F (2008) OsBIRH1, a DEAD-box RNA helicase with functions in modulating defence responses against pathogen infection and oxidative stress. Journal of experimental botany 59 (8):2133-2146. doi:10.1093/jxb/ern072
Li J, Xiang CY, Yang J, Chen JP, Zhang HM (2015a) Interaction of HSP20 with a viral RdRp changes its sub-cellular localization and distribution pattern in plants. Sci Rep 5:14016. doi:10.1038/srep14016
Li J, Zhang H, Hu J, Liu J, Liu K (2012a) A heat shock protein gene, CsHsp45.9, involved in the response to diverse stresses in cucumber. Biochem Genet 50 (7-8):565-578. doi:10.1007/s10528-012-9501-9
Li M, Xu J, Qiu Z, Zhang J, Ma F, Zhang J (2014) Screening and identification of resistance related proteins from apple leaves inoculated with Marssonina coronaria (EII. & J. J. Davis). Proteome Sci 12 (1):7. doi:10.1186/1477-5956-12-7
Li X, Michlmayr H, Schweiger W, Malachova A, Shin S, Huang Y, Dong Y, Wiesenberger G, McCormick S, Lemmens M, Fruhmann P, Hametner C, Berthiller F, Adam G, Muehlbauer GJ (2017) A barley UDP-glucosyltransferase inactivates nivalenol and provides Fusarium Head Blight resistance in transgenic wheat. Journal of experimental botany 68 (9):2187-2197. doi:10.1093/jxb/erx109
Li X, Shin S, Heinen S, Dill-Macky R, Berthiller F, Nersesian N, Clemente T, McCormick S, Muehlbauer GJ (2015b) Transgenic Wheat Expressing a Barley UDP-Glucosyltransferase Detoxifies Deoxynivalenol and Provides High Levels of Resistance to Fusarium graminearum. Mol Plant Microbe Interact 28 (11):1237-1246. doi:10.1094/MPMI-03-15-0062-R
Li Y, Zhang Z, Nie Y, Zhang L, Wang Z (2012b) Proteomic analysis of salicylic acid-induced resistance to Magnaporthe oryzae in susceptible and resistant rice. Proteomics 12 (14):2340-2354. doi:10.1002/pmic.201200054
Li Z, Zhang Q, Zhou X (2016) A 2-Cys peroxiredoxin in response to oxidative stress in the pine wood nematode, Bursaphelenchus xylophilus. Sci Rep 6:27438. doi:10.1038/srep27438
Liang H, Staton M, Xu Y, Xu T, Leboldus J (2014) Comparative expression analysis of resistant and susceptible Populus clones inoculated with Septoria musiva. Plant science : an international journal of experimental plant biology 223:69-78. doi:10.1016/j.plantsci.2014.03.004
Lim GH, Shine MB, de Lorenzo L, Yu K, Cui W, Navarre D, Hunt AG, Lee JY, Kachroo A, Kachroo P (2016) Plasmodesmata Localizing Proteins Regulate Transport and Signaling during Systemic Acquired Immunity in Plants. Cell Host Microbe 19 (4):541-549. doi:10.1016/j.chom.2016.03.006
Liu J, Rice JH, Chen N, Baum TJ, Hewezi T (2014) Synchronization of developmental processes and defense signaling by growth regulating transcription factors. PloS one 9 (5):e98477. doi:10.1371/journal.pone.0098477
Liu JZ, Whitham SA (2013) Overexpression of a soybean nuclear localized type-III DnaJ domain-containing HSP40 reveals its roles in cell death and disease resistance. The Plant journal : for cell and molecular biology 74 (1):110-121. doi:10.1111/tpj.12108
Liu L, Wang Y, Cui F, Fang A, Wang S, Wang J, Wei C, Li S, Sun W (2017) The type III effector AvrXccB in Xanthomonas campestris pv. campestris targets putative methyltransferases and suppresses innate immunity in Arabidopsis. Molecular plant pathology 18 (6):768-782. doi:10.1111/mpp.12435
Lorang J, Kidarsa T, Bradford CS, Gilbert B, Curtis M, Tzeng SC, Maier CS, Wolpert TJ (2012) Tricking the guard: exploiting plant defense for disease susceptibility. Science 338 (6107):659-662. doi:10.1126/science.1226743
Lovelock DA, Sola I, Marschollek S, Donald CE, Rusak G, van Pee KH, Ludwig-Muller J, Cahill DM (2016) Analysis of salicylic acid-dependent pathways in Arabidopsis thaliana following infection with Plasmodiophora brassicae and the influence of salicylic acid on disease. Molecular plant pathology 17 (8):1237-1251. doi:10.1111/mpp.12361
Lu PP, Yu TF, Zheng WJ, Chen M, Zhou YB, Chen J, Ma YZ, Xi YJ, Xu ZS (2018) The Wheat Bax Inhibitor-1 Protein Interacts with an Aquaporin TaPIP1 and Enhances Disease Resistance in Arabidopsis. Front Plant Sci 9:20. doi:10.3389/fpls.2018.00020
Lukasik-Shreepaathy E, Vossen JH, Tameling WI, de Vroomen MJ, Cornelissen BJ, Takken FL (2012) Protein-protein interactions as a proxy to monitor conformational changes and activation states of the tomato resistance protein I-2. Journal of experimental botany 63 (8):3047-3060. doi:10.1093/jxb/ers021
Luti S, Caselli A, Taiti C, Bazihizina N, Gonnelli C, Mancuso S, Pazzagli L (2016) PAMP Activity of Cerato-Platanin during Plant Interaction: An -Omic Approach. International Journal of Molecular Sciences 17 (6). doi:10.3390/ijms17060866
Maeda K, Houjyou Y, Komatsu T, Hori H, Kodaira T, Ishikawa A (2009) AGB1 and PMR5 contribute to PEN2-mediated preinvasion resistance to Magnaporthe oryzae in Arabidopsis thaliana. Mol Plant Microbe Interact 22 (11):1331-1340. doi:10.1094/MPMI-22-11-1331
Maeda K, Houjyou Y, Komatsu T, Hori H, Kodaira T, Ishikawa A (2010) Nonhost resistance to Magnaporthe oryzae in Arabidopsis thaliana. Plant Signal Behav 5 (6):755-756
Maldonado AM, Doerner P, Dixon RA, Lamb CJ, Cameron RK (2002) A putative lipid transfer protein involved in systemic resistance signalling in Arabidopsis. Nature 419 (6905):399-403. doi:10.1038/nature00962
Malpica-Lopez N, Rajeswaran R, Beknazariants D, Seguin J, Golyaev V, Farinelli L, Pooggin MM (2018) Revisiting the Roles of Tobamovirus Replicase Complex Proteins in Viral Replication and Silencing Suppression. Mol Plant Microbe Interact 31 (1):125-144. doi:10.1094/MPMI-07-17-0164-R
Mandal MK, Chanda B, Xia Y, Yu K, Sekine KT, Gao QM, Selote D, Kachroo A, Kachroo P (2011) Glycerol-3-phosphate and systemic immunity. Plant Signal Behav 6 (11):1871-1874. doi:10.4161/psb.6.11.17901
Mao H, Aryal B, Langenecker T, Hagmann J, Geisler M, Grebe M (2017) Arabidopsis BTB/POZ protein-dependent PENETRATION3 trafficking and disease susceptibility. Nat Plants 3 (11):854-858. doi:10.1038/s41477-017-0039-z
Marzin S, Hanemann A, Sharma S, Hensel G, Kumlehn J, Schweizer G, Roder MS (2016) Are PECTIN ESTERASE INHIBITOR Genes Involved in Mediating Resistance to Rhynchosporium commune in Barley? PloS one 11 (3):e0150485. doi:10.1371/journal.pone.0150485
Matousek J, Piernikarczyk RJ, Tycova A, Duraisamy GS, Kocabek T, Steger G (2015) Expression of SANT/HTH Myb mRNA, a plant morphogenesis-regulating transcription factor, changes due to viroid infection. J Plant Physiol 183:85-94. doi:10.1016/j.jplph.2015.06.001
Mitchell TK, Dean RA (1995) The cAMP-dependent protein kinase catalytic subunit is required for appressorium formation and pathogenesis by the rice blast pathogen Magnaporthe grisea. Plant Cell 7 (11):1869-1878. doi:10.1105/tpc.7.11.1869
Miwa A, Sawada Y, Tamaoki D, Yokota Hirai M, Kimura M, Sato K, Nishiuchi T (2017) Nicotinamide mononucleotide and related metabolites induce disease resistance against fungal phytopathogens in Arabidopsis and barley. Sci Rep 7 (1):6389. doi:10.1038/s41598-017-06048-8
Moeder W, Yoshioka K, Klessig DF (2005) Involvement of the small GTPase Rac in the defense responses of tobacco to pathogens. Mol Plant Microbe Interact 18 (2):116-124. doi:10.1094/MPMI-18-0116
Moscetti I, Tundo S, Janni M, Sella L, Gazzetti K, Tauzin A, Giardina T, Masci S, Favaron F, D'Ovidio R (2013) Constitutive expression of the xylanase inhibitor TAXI-III delays Fusarium head blight symptoms in durum wheat transgenic plants. Mol Plant Microbe Interact 26 (12):1464-1472. doi:10.1094/MPMI-04-13-0121-R
Mwaba I, Rey MEC (2017) Nitric oxide associated protein 1 is associated with chloroplast perturbation and disease symptoms in Nicotiana benthamiana infected with South African cassava mosaic virus. Virus Res 238:75-83. doi:10.1016/j.virusres.2017.05.022
Nagatoshi Y, Nakamura T (2009) Arabidopsis HARMLESS TO OZONE LAYER protein methylates a glucosinolate breakdown product and functions in resistance to Pseudomonas syringae pv. maculicola. The Journal of biological chemistry 284 (29):19301-19309. doi:10.1074/jbc.M109.001032
Nakao M, Nakamura R, Kita K, Inukai R, Ishikawa A (2011) Non-host resistance to penetration and hyphal growth of Magnaporthe oryzae in Arabidopsis. Sci Rep 1:171. doi:10.1038/srep00171
Niu D, Zhang X, Song X, Wang Z, Li Y, Qiao L, Wang Z, Liu J, Deng Y, He Z, Yang D, Liu R, Wang Y, Zhao H (2018) Deep Sequencing Uncovers Rice Long siRNAs and Its Involvement in Immunity Against Rhizoctonia solani. Phytopathology 108 (1):60-69. doi:10.1094/PHYTO-03-17-0119-R
Ogawa S, Kawahara-Miki R, Miyamoto K, Yamane H, Nojiri H, Tsujii Y, Okada K (2017) OsMYC2 mediates numerous defence-related transcriptional changes via jasmonic acid signalling in rice. Biochem Biophys Res Commun 486 (3):796-803. doi:10.1016/j.bbrc.2017.03.125
Oh IS, Park AR, Bae MS, Kwon SJ, Kim YS, Lee JE, Kang NY, Lee S, Cheong H, Park OK (2005) Secretome analysis reveals an Arabidopsis lipase involved in defense against Alternaria brassicicola. Plant Cell 17 (10):2832-2847. doi:10.1105/tpc.105.034819
Okawa C, Nakao M, Ishikawa A (2013) Penetration and post-penetration resistance to Magnaporthe oryzae in Arabidopsis. Biosci Biotechnol Biochem 77 (8):1776-1778. doi:10.1271/bbb.130213
Olmo R, Cabrera J, Fenoll C, Escobar C (2018) A role for ALF4 during gall and giant cell development in the biotic interaction between Arabidopsis and Meloidogyne spp. Physiol Plant. doi:10.1111/ppl.12734
Ortiz D, de Guillen K, Cesari S, Chalvon V, Gracy J, Padilla A, Kroj T (2017) Recognition of the Magnaporthe oryzae Effector AVR-Pia by the Decoy Domain of the Rice NLR Immune Receptor RGA5. Plant Cell 29 (1):156-168. doi:10.1105/tpc.16.00435
Padmanabhan MS, Goregaoker SP, Golem S, Shiferaw H, Culver JN (2005) Interaction of the tobacco mosaic virus replicase protein with the Aux/IAA protein PAP1/IAA26 is associated with disease development. J Virol 79 (4):2549-2558. doi:10.1128/JVI.79.4.2549-2558.2005
Padmanabhan MS, Kramer SR, Wang X, Culver JN (2008) Tobacco mosaic virus replicase-auxin/indole acetic acid protein interactions: reprogramming the auxin response pathway to enhance virus infection. J Virol 82 (5):2477-2485. doi:10.1128/JVI.01865-07
Padmanabhan MS, Shiferaw H, Culver JN (2006) The Tobacco mosaic virus replicase protein disrupts the localization and function of interacting Aux/IAA proteins. Mol Plant Microbe Interact 19 (8):864-873. doi:10.1094/MPMI-19-0864
Pagny G, Paulstephenraj PS, Poque S, Sicard O, Cosson P, Eyquard JP, Caballero M, Chague A, Gourdon G, Negrel L, Candresse T, Mariette S, Decroocq V (2012) Family-based linkage and association mapping reveals novel genes affecting Plum pox virus infection in Arabidopsis thaliana. New Phytol 196 (3):873-886. doi:10.1111/j.1469-8137.2012.04289.x
Park S, Gupta R, Krishna R, Kim ST, Lee DY, Hwang DJ, Bae SC, Ahn IP (2016) Proteome Analysis of Disease Resistance against Ralstonia solanacearum in Potato Cultivar CT206-10. Plant Pathol J 32 (1):25-32. doi:10.5423/PPJ.OA.05.2015.0076
Park YJ, Lee HJ, Kwak KJ, Lee K, Hong SW, Kang H (2014) MicroRNA400-guided cleavage of Pentatricopeptide repeat protein mRNAs Renders Arabidopsis thaliana more susceptible to pathogenic bacteria and fungi. Plant & cell physiology 55 (9):1660-1668. doi:10.1093/pcp/pcu096
Parker D, Beckmann M, Zubair H, Enot DP, Caracuel-Rios Z, Overy DP, Snowdon S, Talbot NJ, Draper J (2009) Metabolomic analysis reveals a common pattern of metabolic re-programming during invasion of three host plant species by Magnaporthe grisea. The Plant journal : for cell and molecular biology 59 (5):723-737. doi:10.1111/j.1365-313X.2009.03912.x
Pasquet JC, Changenet V, Macadre C, Boex-Fontvieille E, Soulhat C, Bouchabke-Coussa O, Dalmais M, Atanasova-Penichon V, Bendahmane A, Saindrenan P, Dufresne M (2016) A Brachypodium UDP-Glycosyltransferase Confers Root Tolerance to Deoxynivalenol and Resistance to Fusarium Infection. Plant physiology 172 (1):559-574. doi:10.1104/pp.16.00371
Petriacq P, Ton J, Patrit O, Tcherkez G, Gakiere B (2016) NAD Acts as an Integral Regulator of Multiple Defense Layers. Plant physiology 172 (3):1465-1479. doi:10.1104/pp.16.00780
Pislewska-Bednarek M, Nakano RT, Hiruma K, Pastorczyk M, Sanchez-Vallet A, Singkaravanit-Ogawa S, Ciesiolka D, Takano Y, Molina A, Schulze-Lefert P, Bednarek P (2018) Glutathione Transferase U13 Functions in Pathogen-Triggered Glucosinolate Metabolism. Plant physiology 176 (1):538-551. doi:10.1104/pp.17.01455
Poloni A, Schirawski J (2016) Host specificity in Sporisorium reilianum is determined by distinct mechanisms in maize and sorghum. Molecular plant pathology 17 (5):741-754. doi:10.1111/mpp.12326
Qiao Y, Shi J, Zhai Y, Hou Y, Ma W (2015) Phytophthora effector targets a novel component of small RNA pathway in plants to promote infection. Proc Natl Acad Sci U S A 112 (18):5850-5855. doi:10.1073/pnas.1421475112
Rajarammohan S, Pradhan AK, Pental D, Kaur J (2017) Genome-wide association mapping in Arabidopsis identifies novel genes underlying quantitative disease resistance to Alternaria brassicae. Molecular plant pathology. doi:10.1111/mpp.12654
Ravichandran S, Stone SL, Benkel B, Prithiviraj B (2013) Purple Acid Phosphatase5 is required for maintaining basal resistance against Pseudomonas syringae in Arabidopsis. BMC Plant Biol 13:107. doi:10.1186/1471-2229-13-107
Ravichandran S, Stone SL, Benkel B, Zhang J, Berrue F, Prithiviraj B (2015) Optimal level of purple acid phosphatase5 is required for maintaining complete resistance to Pseudomonas syringae. Front Plant Sci 6:568. doi:10.3389/fpls.2015.00568
Rea PA (2007) Plant ATP-binding cassette transporters. Annu Rev Plant Biol 58:347-375. doi:10.1146/annurev.arplant.57.032905.105406
Reuber TL, Ausubel FM (1996) Isolation of Arabidopsis genes that differentiate between resistance responses mediated by the RPS2 and RPM1 disease resistance genes. The Plant cell 8 (2):241-249. doi:10.1105/tpc.8.2.241
Reusche M, Klaskova J, Thole K, Truskina J, Novak O, Janz D, Strnad M, Spichal L, Lipka V, Teichmann T (2013) Stabilization of cytokinin levels enhances Arabidopsis resistance against Verticillium longisporum. Mol Plant Microbe Interact 26 (8):850-860. doi:10.1094/MPMI-12-12-0287-R
Sasek V, Janda M, Delage E, Puyaubert J, Guivarc'h A, Lopez Maseda E, Dobrev PI, Caius J, Boka K, Valentova O, Burketova L, Zachowski A, Ruelland E (2014) Constitutive salicylic acid accumulation in pi4kIIIbeta1beta2 Arabidopsis plants stunts rosette but not root growth. New Phytol 203 (3):805-816. doi:10.1111/nph.12822
Scotton DC, Azevedo MDS, Sestari I, Da Silva JS, Souza LA, Peres LEP, Leal GA, Jr., Figueira A (2017) Expression of the Theobroma cacao Bax-inhibitor-1 gene in tomato reduces infection by the hemibiotrophic pathogen Moniliophthora perniciosa. Molecular plant pathology 18 (8):1101-1112. doi:10.1111/mpp.12463
Seay MD, Dinesh-Kumar SP (2005) Life after death: are autophagy genes involved in cell death and survival during plant innate immune responses? Autophagy 1 (3):185-186
Sharma P, Gangola MP, Huang C, Kutcher HR, Ganeshan S, Chibbar RN (2018) Single Nucleotide Polymorphisms in B-Genome Specific UDP-Glucosyl Transferases Associated with Fusarium Head Blight Resistance and Reduced Deoxynivalenol Accumulation in Wheat Grain. Phytopathology 108 (1):124-132. doi:10.1094/PHYTO-04-17-0159-R
Shi H, Wang X, Ye T, Chen F, Deng J, Yang P, Zhang Y, Chan Z (2014) The Cysteine2/Histidine2-Type Transcription Factor ZINC FINGER OF ARABIDOPSIS THALIANA6 Modulates Biotic and Abiotic Stress Responses by Activating Salicylic Acid-Related Genes and C-REPEAT-BINDING FACTOR Genes in Arabidopsis. Plant physiology 165 (3):1367-1379. doi:10.1104/pp.114.242404
Shimono M, Lu YJ, Porter K, Kvitko BH, Henty-Ridilla J, Creason A, He SY, Chang JH, Staiger CJ, Day B (2016) The Pseudomonas syringae Type III Effector HopG1 Induces Actin Remodeling to Promote Symptom Development and Susceptibility during Infection. Plant physiology 171 (3):2239-2255. doi:10.1104/pp.16.01593
Shimono M, Sugano S, Nakayama A, Jiang CJ, Ono K, Toki S, Takatsuji H (2007) Rice WRKY45 plays a crucial role in benzothiadiazole-inducible blast resistance. Plant Cell 19 (6):2064-2076. doi:10.1105/tpc.106.046250
Shin S, Torres-Acosta JA, Heinen SJ, McCormick S, Lemmens M, Paris MP, Berthiller F, Adam G, Muehlbauer GJ (2012) Transgenic Arabidopsis thaliana expressing a barley UDP-glucosyltransferase exhibit resistance to the mycotoxin deoxynivalenol. Journal of experimental botany 63 (13):4731-4740. doi:10.1093/jxb/ers141
Shiu SH, Karlowski WM, Pan R, Tzeng YH, Mayer KF, Li WH (2004) Comparative analysis of the receptor-like kinase family in Arabidopsis and rice. Plant Cell 16 (5):1220-1234. doi:10.1105/tpc.020834
Siemens J, Keller I, Sarx J, Kunz S, Schuller A, Nagel W, Schmulling T, Parniske M, Ludwig-Muller J (2006) Transcriptome analysis of Arabidopsis clubroots indicate a key role for cytokinins in disease development. Mol Plant Microbe Interact 19 (5):480-494. doi:10.1094/MPMI-19-0480
Simmons CR, Fridlender M, Navarro PA, Yalpani N (2003) A maize defense-inducible gene is a major facilitator superfamily member related to bacterial multidrug resistance efflux antiporters. Plant molecular biology 52 (2):433-446
Singh R, Dangol S, Chen Y, Choi J, Cho YS, Lee JE, Choi MO, Jwa NS (2016) Magnaporthe oryzae Effector AVR-Pii Helps to Establish Compatibility by Inhibition of the Rice NADP-Malic Enzyme Resulting in Disruption of Oxidative Burst and Host Innate Immunity. Mol Cells 39 (5):426-438. doi:10.14348/molcells.2016.0094
Song P, Zhi H, Wu B, Cui X, Chen X (2016) Soybean Golgi SNARE 12 protein interacts with Soybean mosaic virus encoded P3N-PIPO protein. Biochem Biophys Res Commun 478 (4):1503-1508. doi:10.1016/j.bbrc.2016.08.103
Song WY, Wang GL, Chen LL, Kim HS, Pi LY, Holsten T, Gardner J, Wang B, Zhai WX, Zhu LH, Fauquet C, Ronald P (1995) A receptor kinase-like protein encoded by the rice disease resistance gene, Xa21. Science 270 (5243):1804-1806
Soto-Suarez M, Baldrich P, Weigel D, Rubio-Somoza I, San Segundo B (2017) The Arabidopsis miR396 mediates pathogen-associated molecular pattern-triggered immune responses against fungal pathogens. Sci Rep 7:44898. doi:10.1038/srep44898
Swaroopa Rani T, Podile AR (2014) Extracellular matrix-associated proteome changes during non-host resistance in citrus-Xanthomonas interactions. Physiol Plant 150 (4):565-579. doi:10.1111/ppl.12109
Tada Y, Spoel SH, Pajerowska-Mukhtar K, Mou Z, Song J, Wang C, Zuo J, Dong X (2008) Plant immunity requires conformational changes [corrected] of NPR1 via S-nitrosylation and thioredoxins. Science 321 (5891):952-956. doi:10.1126/science.1156970
Tang D, Ade J, Frye CA, Innes RW (2005) Regulation of plant defense responses in Arabidopsis by EDR2, a PH and START domain-containing protein. The Plant journal : for cell and molecular biology 44 (2):245-257. doi:10.1111/j.1365-313X.2005.02523.x
Tarraga S, Lison P, Lopez-Gresa MP, Torres C, Rodrigo I, Belles JM, Conejero V (2010) Molecular cloning and characterization of a novel tomato xylosyltransferase specific for gentisic acid. Journal of experimental botany 61 (15):4325-4338. doi:10.1093/jxb/erq234
Tateda C, Watanabe K, Kusano T, Takahashi Y (2011) Molecular and genetic characterization of the gene family encoding the voltage-dependent anion channel in Arabidopsis. Journal of experimental botany 62 (14):4773-4785. doi:10.1093/jxb/err113
Teh OK, Hatsugai N, Tamura K, Fuji K, Tabata R, Yamaguchi K, Shingenobu S, Yamada M, Hasebe M, Sawa S, Shimada T, Hara-Nishimura I (2015) BEACH-domain proteins act together in a cascade to mediate vacuolar protein trafficking and disease resistance in Arabidopsis. Mol Plant 8 (3):389-398. doi:10.1016/j.molp.2014.11.015
Thiel H, Hleibieh K, Gilmer D, Varrelmann M (2012) The P25 pathogenicity factor of Beet necrotic yellow vein virus targets the sugar beet 26S proteasome involved in the induction of a hypersensitive resistance response via interaction with an F-box protein. Mol Plant Microbe Interact 25 (8):1058-1072. doi:10.1094/MPMI-03-12-0057-R
Torres MA, Jones JD, Dangl JL (2005) Pathogen-induced, NADPH oxidase-derived reactive oxygen intermediates suppress spread of cell death in Arabidopsis thaliana. Nat Genet 37 (10):1130-1134. doi:10.1038/ng1639
Uemura T, Kim H, Saito C, Ebine K, Ueda T, Schulze-Lefert P, Nakano A (2012) Qa-SNAREs localized to the trans-Golgi network regulate multiple transport pathways and extracellular disease resistance in plants. Proc Natl Acad Sci U S A 109 (5):1784-1789. doi:10.1073/pnas.1115146109
Urayama S, Moriyama H, Aoki N, Nakazawa Y, Okada R, Kiyota E, Miki D, Shimamoto K, Fukuhara T (2010) Knock-down of OsDCL2 in rice negatively affects maintenance of the endogenous dsRNA virus, Oryza sativa endornavirus. Plant & cell physiology 51 (1):58-67. doi:10.1093/pcp/pcp167
Van de Cappelle E, Plovie E, Kyndt T, Grunewald W, Cannoot B, Gheysen G (2008) AtCDKA;1 silencing in Arabidopsis thaliana reduces reproduction of sedentary plant-parasitic nematodes. Plant Biotechnol J 6 (8):749-757. doi:10.1111/j.1467-7652.2008.00355.x
Van Ooijen G, Lukasik E, Van Den Burg HA, Vossen JH, Cornelissen BJ, Takken FL (2010) The small heat shock protein 20 RSI2 interacts with and is required for stability and function of tomato resistance protein I-2. The Plant journal : for cell and molecular biology 63 (4):563-572. doi:10.1111/j.1365-313X.2010.04260.x
Vasconcelos EA, Santana CG, Godoy CV, Seixas CD, Silva MS, Moreira LR, Oliveira-Neto OB, Price D, Fitches E, Filho EX, Mehta A, Gatehouse JA, Grossi-De-Sa MF (2011) A new chitinase-like xylanase inhibitor protein (XIP) from coffee (Coffea arabica) affects Soybean Asian rust (Phakopsora pachyrhizi) spore germination. BMC Biotechnol 11:14. doi:10.1186/1472-6750-11-14
Voll LM, Zell MB, Engelsdorf T, Saur A, Wheeler MG, Drincovich MF, Weber AP, Maurino VG (2012) Loss of cytosolic NADP-malic enzyme 2 in Arabidopsis thaliana is associated with enhanced susceptibility to Colletotrichum higginsianum. New Phytol 195 (1):189-202. doi:10.1111/j.1469-8137.2012.04129.x
Volpi C, Janni M, Lionetti V, Bellincampi D, Favaron F, D'Ovidio R (2011) The ectopic expression of a pectin methyl esterase inhibitor increases pectin methyl esterification and limits fungal diseases in wheat. Mol Plant Microbe Interact 24 (9):1012-1019. doi:10.1094/MPMI-01-11-0021
Wang D, Pajerowska-Mukhtar K, Culler AH, Dong X (2007) Salicylic acid inhibits pathogen growth in plants through repression of the auxin signaling pathway. Curr Biol 17 (20):1784-1790. doi:10.1016/j.cub.2007.09.025
Wang GL, Ruan DL, Song WY, Sideris S, Chen L, Pi LY, Zhang S, Zhang Z, Fauquet C, Gaut BS, Whalen MC, Ronald PC (1998) Xa21D encodes a receptor-like molecule with a leucine-rich repeat domain that determines race-specific recognition and is subject to adaptive evolution. Plant Cell 10 (5):765-779
Wang J, Yao W, Wang L, Ma F, Tong W, Wang C, Bao R, Jiang C, Yang Y, Zhang J, Xu Y, Wang X, Zhang C, Wang Y (2017a) Overexpression of VpEIFP1, a novel F-box/Kelch-repeat protein from wild Chinese Vitis pseudoreticulata, confers higher tolerance to powdery mildew by inducing thioredoxin z proteolysis. Plant science : an international journal of experimental plant biology 263:142-155. doi:10.1016/j…
Wang L, Guo Z, Zhang Y, Wang Y, Yang G, Yang L, Wang L, Wang R, Xie Z (2017b) Overexpression of LhSorNPR1, a NPR1-like gene from the oriental hybrid lily 'Sorbonne', conferred enhanced resistance to Pseudomonas syringae pv. tomato DC3000 in Arabidopsis. Physiol Mol Biol Plants 23 (4):793-808. doi:10.1007/s12298-017-0466-3
Wang S, Gu Y, Zebell SG, Anderson LK, Wang W, Mohan R, Dong X (2014) A noncanonical role for the CKI-RB-E2F cell-cycle signaling pathway in plant effector-triggered immunity. Cell Host Microbe 16 (6):787-794. doi:10.1016/j.chom.2014.10.005
Wang S, Lei C, Wang J, Ma J, Tang S, Wang C, Zhao K, Tian P, Zhang H, Qi C, Cheng Z, Zhang X, Guo X, Liu L, Wu C, Wan J (2017c) SPL33, encoding an eEF1A-like protein, negatively regulates cell death and defense responses in rice. Journal of experimental botany 68 (5):899-913. doi:10.1093/jxb/erx001
Wang X, Tang C, Huang X, Li F, Chen X, Zhang G, Sun Y, Han D, Kang Z (2012) Wheat BAX inhibitor-1 contributes to wheat resistance to Puccinia striiformis. Journal of experimental botany 63 (12):4571-4584. doi:10.1093/jxb/ers140
Wang Z, Meng P, Zhang X, Ren D, Yang S (2011) BON1 interacts with the protein kinases BIR1 and BAK1 in modulation of temperature-dependent plant growth and cell death in Arabidopsis. The Plant journal : for cell and molecular biology 67 (6):1081-1093. doi:10.1111/j.1365-313X.2011.04659.x
Waspi U, Misteli B, Hasslacher M, Jandrositz A, Kohlwein SD, Schwab H, Dudler R (1998) The defense-related rice gene Pir7b encodes an alpha/beta hydrolase fold protein exhibiting esterase activity towards naphthol AS-esters. Eur J Biochem 254 (1):32-37
Wong J, Gao L, Yang Y, Zhai J, Arikit S, Yu Y, Duan S, Chan V, Xiong Q, Yan J, Li S, Liu R, Wang Y, Tang G, Meyers BC, Chen X, Ma W (2014) Roles of small RNAs in soybean defense against Phytophthora sojae infection. The Plant journal : for cell and molecular biology 79 (6):928-940. doi:10.1111/tpj.12590
Wu G, Liu S, Zhao Y, Wang W, Kong Z, Tang D (2015) ENHANCED DISEASE RESISTANCE4 associates with CLATHRIN HEAVY CHAIN2 and modulates plant immunity by regulating relocation of EDR1 in Arabidopsis. Plant Cell 27 (3):857-873. doi:10.1105/tpc.114.134668
Xing M, Lv H, Ma J, Xu D, Li H, Yang L, Kang J, Wang X, Fang Z (2016) Transcriptome Profiling of Resistance to Fusarium oxysporum f. sp. conglutinans in Cabbage (Brassica oleracea) Roots. PloS one 11 (2):e0148048. doi:10.1371/journal.pone.0148048
Xiong L, Lee MW, Qi M, Yang Y (2001) Identification of defense-related rice genes by suppression subtractive hybridization and differential screening. Mol Plant Microbe Interact 14 (5):685-692. doi:10.1094/MPMI.2001.14.5.685
Xiong L, Yang Y (2003) Disease resistance and abiotic stress tolerance in rice are inversely modulated by an abscisic acid-inducible mitogen-activated protein kinase. Plant Cell 15 (3):745-759
Yamchi A, Ben C, Rossignol M, Zareie SR, Mirlohi A, Sayed-Tabatabaei BE, Pichereaux C, Sarrafi A, Rickauer M, Gentzbittel L (2018) Proteomics analysis of Medicago truncatula response to infection by the phytopathogenic bacterium Ralstonia solanacearum points to jasmonate and salicylate defence pathways. Cell Microbiol 20 (4). doi:10.1111/cmi.12796
Yang H, Postel S, Kemmerling B, Ludewig U (2014) Altered growth and improved resistance of Arabidopsis against Pseudomonas syringae by overexpression of the basic amino acid transporter AtCAT1. Plant Cell Environ 37 (6):1404-1414
Yang L, McLellan H, Naqvi S, He Q, Boevink PC, Armstrong M, Giuliani LM, Zhang W, Tian Z, Zhan J, Gilroy EM, Birch PR (2016) Potato NPH3/RPT2-Like Protein StNRL1, Targeted by a Phytophthora infestans RXLR Effector, Is a Susceptibility Factor. Plant physiology 171 (1):645-657. doi:10.1104/pp.16.00178
Yang Q, Reinhard K, Schiltz E, Matern U (1997) Characterization and heterologous expression of hydroxycinnamoyl/benzoyl-CoA:anthranilate N-hydroxycinnamoyl/benzoyltransferase from elicited cell cultures of carnation, Dianthus caryophyllus L. Plant molecular biology 35 (6):777-789. doi:10.1023/a:1005878622437
Yang S, Yang H, Grisafi P, Sanchatjate S, Fink GR, Sun Q, Hua J (2006) The BON/CPN gene family represses cell death and promotes cell growth in Arabidopsis. The Plant journal : for cell and molecular biology 45 (2):166-179. doi:10.1111/j.1365-313X.2005.02585.x
Yang Y, Wang W, Xu T, Liu N, Wang H, Feng D (2017) Heterologous expression of wheat TaRUB1 gene enhances disease resistance in Arabidopsis thaliana. Plant Cell Rep 36 (12):1985-1994. doi:10.1007/s00299-017-2221-1
Yin X, Zou B, Hong X, Gao M, Yang W, Zhong X, He Y, Kuai P, Lou Y, Huang J, Hua J, He Z (2018) Rice copine genes OsBON1 and OsBON3 function as suppressors of broad-spectrum disease resistance. Plant Biotechnol J. doi:10.1111/pbi.12890
Zamharir MG, Mardi M, Alavi SM, Hasanzadeh N, Nekouei MK, Zamanizadeh HR, Alizadeh A, Salekdeh GH (2011) Identification of genes differentially expressed during interaction of Mexican lime tree infected with "Candidatus Phytoplasma aurantifolia". BMC Microbiol 11:1. doi:10.1186/1471-2180-11-1
Zeng LR, Qu S, Bordeos A, Yang C, Baraoidan M, Yan H, Xie Q, Nahm BH, Leung H, Wang GL (2004) Spotted leaf11, a negative regulator of plant cell death and defense, encodes a U-box/armadillo repeat protein endowed with E3 ubiquitin ligase activity. Plant Cell 16 (10):2795-2808. doi:10.1105/tpc.104.025171
Zhang D, Liu M, Tang M, Dong B, Wu D, Zhang Z, Zhou B (2015) Repression of microRNA biogenesis by silencing of OsDCL1 activates the basal resistance to Magnaporthe oryzae in rice. Plant science : an international journal of experimental plant biology 237:24-32. doi:10.1016/j.plantsci.2015.05.002
Zhang N, Wang Z, Bao Z, Yang L, Wu D, Shu X, Hua J (2018) MOS1 functions closely with TCP transcription factors to modulate immunity and cell cycle in Arabidopsis. The Plant journal : for cell and molecular biology 93 (1):66-78. doi:10.1111/tpj.13757
Zhang R, Qi H, Sun Y, Xiao S, Lim BL (2017) Transgenic Arabidopsis thaliana containing increased levels of ATP and sucrose is more susceptible to Pseudomonas syringae. PloS one 12 (2):e0171040. doi:10.1371/journal.pone.0171040
Zhang X, Mou Z (2009) Extracellular pyridine nucleotides induce PR gene expression and disease resistance in Arabidopsis. The Plant journal : for cell and molecular biology 57 (2):302-312. doi:10.1111/j.1365-313X.2008.03687.x
Zhang X, Mou Z (2012) Expression of the human NAD(P)-metabolizing ectoenzyme CD38 compromises systemic acquired resistance in Arabidopsis. Mol Plant Microbe Interact 25 (9):1209-1218. doi:10.1094/MPMI-10-11-0278
Zhao J, Liu P, Li C, Wang Y, Guo L, Jiang G, Zhai W (2017) LMM5.1 and LMM5.4, two eukaryotic translation elongation factor 1A-like gene family members, negatively affect cell death and disease resistance in rice. J Genet Genomics 44 (2):107-118. doi:10.1016/j.jgg.2016.12.005
Zheng ZY, Qualley A, Fan BF, Dudareva N, Chen ZX (2009) An important role of a BAHD acyl transferase-like protein in plant innate immunity. Plant Journal 57 (6):1040-1053. doi:10.1111/j.1365-313X.2008.03747.x
Zhou L, He H, Liu R, Han Q, Shou H, Liu B (2014) Overexpression of GmAKT2 potassium channel enhances resistance to soybean mosaic virus. BMC Plant Biol 14:154. doi:10.1186/1471-2229-14-154
Zhou X, Liao H, Chern M, Yin J, Chen Y, Wang J, Zhu X, Chen Z, Yuan C, Zhao W, Wang J, Li W, He M, Ma B, Wang J, Qin P, Chen W, Wang Y, Liu J, Qian Y, Wang W, Wu X, Li P, Zhu L, Li S, Ronald PC, Chen X (2018) Loss of function of a rice TPR-domain RNA-binding protein confers broad-spectrum disease resistance. Proc Natl Acad Sci U S A 115 (12):3174-3179. doi:10.1073/pnas.1705927115
Zhou YL, Xu MR, Zhao MF, Xie XW, Zhu LH, Fu BY, Li ZK (2010) Genome-wide gene responses in a transgenic rice line carrying the maize resistance gene Rxo1 to the rice bacterial streak pathogen, Xanthomonas oryzae pv. oryzicola. BMC Genomics 11:78. doi:10.1186/1471-2164-11-78
Zou B, Hong X, Ding Y, Wang X, Liu H, Hua J (2016) Identification and analysis of copine/BONZAI proteins among evolutionarily diverse plant species. Genome 59 (8):565-573. doi:10.1139/gen-2016-0015
Zuriaga E, Soriano JM, Zhebentyayeva T, Romero C, Dardick C, Canizares J, Badenes ML (2013) Genomic analysis reveals MATH gene(s) as candidate(s) for Plum pox virus (PPV) resistance in apricot (Prunus armeniaca L.). Molecular plant pathology 14 (7):663-677. doi:10.1111/mpp.12037
