# Supplementary material for: Identification and expression analysis of genes with pathogen-inducible cis-regulatory elements in the promoter regions in Oryza sativa
Source: Rice (N Y). 2018 Sep 12;11:52. doi: 10.1186/s12284-018-0243-0 (PMC6135729; doi:10.1186/s12284-018-0243-0)
Supplement: Supplementary file 4 — Table S3. The putative transcription factors encoded by the rice genes under the control of PIPs. (XLSX 12 kb) [file 12284_2018_243_MOESM4_ESM.xlsx]

## Sheet: tab-S3-PIP-TFs
Table S3. The putative transcription factors encoded by the rice genes under the control of PIPs
InterPro annotation	Count	Transcript-ID
IPR001841 Zinc finger, RING-type	11	Os01t0123700-00,Os01t0960500-01,Os02t0572300-00
		Os06t0192800-01,Os06t0687200-01,Os07t0479100-01
		Os09t0419500-02,Os09t0468800-00,Os09t0535500-01
		Os11t0572500-01,Os02t0735900-01
IPR013083 Zinc finger, RING/FYVE/PHD-type	4	Os02t0727300-02,Os04t0550400-01,Os04t0686000-01
		Os10t0467800-01
IPR007087 Zinc finger, C2H2	4	Os03t0786400-01,Os03t0838800-00,Os10t0162300-01
		Os12t0583700-00
IPR005735 Zinc finger, LSD1-type	2	Os03t0639600-01,Os08t0159500-01
IPR002893 Zinc finger, MYND-type	2	Os04t0629100-02, Os04t0629100-01
IPR000306 Zinc finger, FYVE-type	2	Os06t0552400-01,Os06t0552400-02
IPR000571 Zinc finger, CCCH-type	2	Os06t0677700-00,Os08t0491700-00
IPR000315 Zinc finger, B-box	1	Os02t0724000-01
IPR003851 Zinc finger, Dof-type	1	Os03t0619151-00
IPR000058 Zinc finger, AN1-type	1	Os09t0385700-01
IPR001965 Zinc finger, PHD-type	1	Os11t0292050-00
IPR023278 Ethylene insensitive 3-like protein	5	Os03t0324300-02,Os02t0689132-00,Os03t0324300-03
		Os03t0324300-04,Os03t0324300-06
IPR011991 Winged helix-turn-helix transcription repressor DNA-binding	5	Os02t0316900-01,Os02t0316900-02,Os03t0745000-01
		Os03t0745000-02,Os09t0526600-03
IPR011598 Helix-loop-helix DNA-binding	3	Os01t0195801-00,Os02t0795800-00,Os09t0468700-00
IPR001471 Pathogenesis-related transcriptional factor/ERF	2	Os02t0747600-01,Os03t0150200-00
IPR003173 Transcriptional coactivator p15	2	Os01t0706000-02,Os01t0706000-03
IPR003657 DNA-binding WRKY transcription factor 16	2	Os05t0567200-00,Os01t0665750-01
IPR017930 Transcription regulator HTH, Myb-type	2	Os04t0665600-01,Os05t0553400-01
IPR024752 Myb/SANT-like domain	2	Os03t0141100-01,Os04t0463600-01
IPR001005 SANT domain	2	Os03t0425800-01,Os02t0648300-01
IPR017877 MYB-like	1	Os05t0128000-00
IPR001471 AP2/ERF domain	1	Os05t0497200-01
IPR002100 Transcription factor, MADS-box	1	Os02t0761000-01
IPR002110 Ankyrin repeat	1	Os01t0837000-01
IPR003441 No apical meristem NAM protein	1	Os03t0327100-01
IPR003958 Transcription factor CBF/NF-Y/archaeal histone	1	Os01t0183400-00
IPR004041 NAF domain	1	Os04t0163425-00
IPR005202 Transcription factor GRAS	1	Os07t0567700-03
IPR009643 Heat shock factor binding 1	1	Os06t0274000-01
IPR027725 Heat shock transcription factor, plant	1	Os03t0795900-01
IPR011616 bZIP transcription factor, bZIP-1	1	Os02t0175100-01
IPR014978 Glutamine-Leucine-Glutamine, QLQ	1	Os03t0729500-01
IPR019473 Transcription factor TFIID	1	Os03t0603300-01
IPR036236 Similar to ZFP16-1	1	Os09t0483800-00
