# Supplementary material for: Identification and expression analysis of genes with pathogen-inducible cis-regulatory elements in the promoter regions in Oryza sativa
Source: Rice (N Y). 2018 Sep 12;11:52. doi: 10.1186/s12284-018-0243-0 (PMC6135729; doi:10.1186/s12284-018-0243-0)
Supplement: Supplementary file 5 — Table S4. Pathogen-infected rice microarray and RNA-Seq data used in this study. (XLSX 13 kb) [file 12284_2018_243_MOESM5_ESM.xlsx]

## Sheet: Sheet1
Table S4. Pathogen-infected rice microarray and RNA-Seq data used in this study
Experiment	Control(Mock)			Treatment (Pathogen inoculation)			Pathogen	Soure
GSE7256/4dpi	GSM174884	GSM174890		GSM174886	GSM174889		Magnaporthe oryzae strain(FR13)	GEO
GSE18361/2dpi	GSM458175	GSM458176		GSM458181	GSM458182		Magnaporthe oryzae strain(Guy11)	GEO
GSE18361/4dpi	GSM458177	GSM458178		GSM458183	GSM458184		Magnaporthe oryzae strain(Guy11)	GEO
GSE18361/6dpi	GSM458179	GSM458180		GSM458185	GSM458186		Magnaporthe oryzae strain(Guy11)	GEO
GSE21772	GSM542568	GSM542564	GSM542566	GSM542569	GSM542565	GSM542567	Meloidogyne incognita	GEO
GSE21919/96hpi	GSM545318	GSM545321	GSM545326	GSM545322	GSM545323	GSM545325	Meloidogyne graminicola	GEO
GSE30941/CL367	GSM767216	GSM767217	GSM767218	GSM767210	GSM767211	GSM767212	Magnaporthe oryzae strain(CL367)	GEO
GSE30941/FR13	GSM767216	GSM767217	GSM767218	GSM767213	GSM767214	GSM767215	Magnaporthe oryzae strain(FR13)	GEO
GSE33204/hh_jx	GSM822070	GSM822071	GSM822072	GSM822106	GSM822107	GSM822108	Xanthomonas oryzae pv. oryzae JXOI	GEO
GSE33204/hh_px	GSM822070	GSM822071	GSM822072	GSM822112	GSM822113	GSM822114	Xanthomonas oryzae pv. oryzae PXO99	GEO
GSE33204/mh_jx	GSM822073	GSM822074	GSM822075	GSM822109	GSM822110	GSM822111	Xanthomonas oryzae pv. oryzae JXOI	GEO
GSE33204/mh_px	GSM822073	GSM822074	GSM822075	GSM822115	GSM822116	GSM822117	Xanthomonas oryzae pv. oryzae PXO99	GEO
GSE33411/IR24_6hai	GSM826497	GSM826498	GSM826499	GSM826503	GSM826504	GSM826505	Xoo Race 2 strain PXO86	GEO
GSE33411/IRBB5_6hai	GSM826512	GSM826513	GSM826514	GSM826518	GSM826519	GSM826520	Xoo Race 2 strain PXO86	GEO
GSE33411/IRBB7_6hai	GSM826527	GSM826528	GSM826529	GSM826533	GSM826534	GSM826535	Xoo Race 2 strain PXO86	GEO
GSE33411/IR24_12hai	GSM826497	GSM826498	GSM826499	GSM826506	GSM826507	GSM826508	Xoo Race 2 strain PXO86	GEO
GSE33411/IRBB5_12hai	GSM826512	GSM826513	GSM826514	GSM826521	GSM826522	GSM826523	Xoo Race 2 strain PXO86	GEO
GSE33411/IRBB7_12hai	GSM826527	GSM826528	GSM826529	GSM826536	GSM826537	GSM826538	Xoo Race 2 strain PXO86	GEO
GSE39635	GSM973471	GSM973475	GSM973479	GSM973473	GSM973477	GSM973481	Magnaporthe oryzae	GEO
GSE41798/IR18	GSM1024449	GSM1024450	GSM1024451	GSM1024446	GSM1024447	GSM1024448	Magnaporthe oryzae	GEO
GSE41798/IR22	GSM1024455	GSM1024456	GSM1024457	GSM1024452	GSM1024453	GSM1024454	Magnaporthe oryzae	GEO
PB1+Pi9	GSM2177582	GSM2177583	GSM2177584	GSM2177585	GSM2177586	GSM2177587	Magnaporthe oryzae	GEO
NPB+Ina86-137	Nipponbare			NPB+Ina86-137			Magnaporthe oryzae	Kawahara et al. 2012
NPB+P91-15B	Nipponbare			NPB+P91-15B			Magnaporthe oryzae	Kawahara et al. 2012
SRP113646	TeQing			TeQing+AG1 IA			Rhizoctonia solani	Zhang et al. 2017
	Lemont			Lemont+AG1 IA			Rhizoctonia solani	Zhang et al. 2017
GV-DEG	Gigante Vercelli			GV+Mor			Magnaporthe oryzae	Bagnaresi et al. 2012
VN-DEG	Vialone Nano			VN+Mor			Magnaporthe oryzae	Bagnaresi et al. 2012
Reference:
Bagnaresi P, Biselli C, Orru L, Urso S, Crispino L, Abbruscato P, Piffanelli P, Lupotto E, Cattivelli L, Vale G (2012) Comparative transcriptome profiling of the early response to Magnaporthe oryzae in durable resistant vs susceptible rice (Oryza sativa L.) genotypes. PLoS One 7 (12):e51609. doi:10.1371/journal.pone.0051609
Kawahara Y, Oono Y, Kanamori H, Matsumoto T, Itoh T, Minami E (2012) Simultaneous RNA-seq analysis of a mixed transcriptome of rice and blast fungus interaction. PloS one 7 (11):e49423.
Zhang J, Chen L, Fu C, Wang L, Liu H, Cheng Y, Li S, Deng Q, Wang S, Zhu J, Liang Y, Li P, Zheng A (2017) Comparative Transcriptome Analyses of Gene Expression Changes Triggered by Rhizoctonia solani AG1 IA Infection in Resistant and Susceptible Rice Varieties. Front Plant Sci 8:1422. doi:10.3389/fpls.2017.01422
