# Supplementary material for: Identification and expression analysis of genes with pathogen-inducible cis-regulatory elements in the promoter regions in Oryza sativa
Source: Rice (N Y). 2018 Sep 12;11:52. doi: 10.1186/s12284-018-0243-0 (PMC6135729; doi:10.1186/s12284-018-0243-0)
Supplement: Supplementary file 6 — Table S5. Differentially expressed transcripts driven by PIPs with the PICEs identified from the rice microarray data analysis. (XLSX 20 kb) [file 12284_2018_243_MOESM6_ESM.xlsx]

## Sheet: All
Table S5. The differentially expressed transcripts in rice with PICEs in the promoter regions identified by microarray data analysis
Transcript-ID	adj. P. val	Change direction
Os01t0123700-00	0.0115	Up
Os01t0143300-01	0.035961	Up
Os01t0183800-01	0.024219	Up
Os01t0191500-01	0.00936	Up
Os01t0212100-01	0.017782	Up
Os01t0212100-02	0.017782	Up
Os01t0227700-01	0.00015	Up
Os01t0229200-01	0.04559	Up
Os01t0280500-01	0.00051229	Up
Os01t0514000-02	0.02208	Up
Os01t0543600-01	0.0212735	Up
Os01t0544200-03	0.004263	Up
Os01t0588200-01	0.0034	Up
Os01t0588200-02	0.0034	Up
Os01t0627800-01	0.00482	Up
Os01t0628000-01	0.01512	Up
Os01t0637300-00	0.04619	Up
Os01t0667900-01	0.011928	Up
Os01t0723400-02	0.00729	Up
Os01t0727900-01	0.01633	Up
Os01t0747400-01	0.049743	Up
Os01t0768333-00	0.000288	Up
Os01t0769700-02	0.01693	Up
Os01t0804900-01	0.001479	Up
Os01t0805600-01	0.0211	Up
Os01t0844500-00	0.0017933	Up
Os01t0872100-01	0.0188759	Up
Os01t0880400-01	0.03408	Up
Os01t0895500-01	0.039895	Up
Os01t0909200-01	0.0218636	Up
Os01t0924800-00	0.03633	Up
Os01t0924800-01	0.02347	Up
Os01t0956200-01	0.00608	Up
Os01t0966000-01	0.027478	Up
Os01t0966000-02	0.027478	Up
Os01t0973500-01	0.03404	Up
Os02t0135500-01	0.01219	Up
Os02t0135500-02	0.01219	Up
Os02t0168400-01	0.043028	Up
Os02t0175100-01	0.0250385	Up
Os02t0199666-00	0.038289	Up
Os02t0313700-02	0.0288	Up
Os02t0541300-00	0.00836	Up
Os02t0541325-00	0.00836	Up
Os02t0555900-00	0.00907	Up
Os02t0623932-00	0.0338	Up
Os02t0648300-01	0.0197	Up
Os02t0696500-01	0.00875	Up
Os02t0705400-01	0.00636	Up
Os02t0705400-02	0.00636	Up
Os02t0715400-00	0.01855	Up
Os02t0724000-01	0.00185	Up
Os02t0726500-01	0.03045	Up
Os02t0782300-01	0.02344	Up
Os02t0782300-02	0.02344	Up
Os02t0805100-01	0.020669	Up
Os02t0825500-01	0.0062445	Up
Os03t0108600-01	0.04387	Up
Os03t0114800-01	0.029647	Up
Os03t0131400-01	0.01985	Up
Os03t0138900-01	0.00201371	Up
Os03t0158200-01	0.03737	Up
Os03t0175200-01	0.0424452	Up
Os03t0215000-03	0.000431	Up
Os03t0221200-01	0.009806	Up
Os03t0222100-01	0.01811	Up
Os03t0241200-00	0.00939	Up
Os03t0241600-01	0.024725	Up
Os03t0241600-02	0.022276	Up
Os03t0244600-02	0.0043076	Up
Os03t0250200-02	0.00126	Up
Os03t0264400-02	0.0071305	Up
Os03t0302000-01	0.01539	Up
Os03t0327100-01	0.01171	Up
Os03t0334200-01	0.01176	Up
Os03t0334200-02	0.01272	Up
Os03t0364400-01	0.00350651	Up
Os03t0429800-01	0.0137	Up
Os03t0454300-01	0.044327	Up
Os03t0576900-04	0.0352844	Up
Os03t0654700-01	0.02325	Up
Os03t0663400-02	0.024573	Up
Os03t0717000-02	0.02816	Up
Os03t0733800-00	0.02567	Up
Os03t0786400-01	0.011922	Up
Os03t0811900-01	0.029222	Up
Os03t0831500-01	0.0238195	Up
Os03t0838800-00	0.003359	Up
Os04t0127200-01	0.00237	Up
Os04t0127200-02	0.044817	Up
Os04t0311500-00	0.049117	Up
Os04t0370100-01	0.00152788	Up
Os04t0434600-00	0.00621	Up
Os04t0463500-01	0.025209	Up
Os04t0485100-02	0.013678	Up
Os04t0530100-01	0.0009836	Up
Os04t0548500-01	0.04941	Up
Os04t0558700-01	0.02214	Up
Os04t0560200-01	0.01124	Up
Os04t0564700-02	0.00947	Up
Os04t0629100-01	0.04674	Up
Os04t0629100-02	0.04674	Up
Os04t0640200-01	0.0295	Up
Os04t0660500-01	0.0060286	Up
Os04t0670600-01	0.0047966	Up
Os04t0670600-02	0.01853	Up
Os04t0670800-01	0.00732	Up
Os04t0679400-03	0.029194	Up
Os04t0686000-01	0.01482	Up
Os04t0691366-00	0.00542	Up
Os04t0692200-02	0.027373	Up
Os05t0301500-01	0.044613	Up
Os05t0301500-02	0.016263	Up
Os05t0323100-01	0.03562	Up
Os05t0374500-01	0.045836	Up
Os05t0419600-01	0.012245	Up
Os05t0423500-01	0.0217	Up
Os05t0475300-01	0.011	Up
Os05t0497200-01	0.00174	Up
Os05t0528200-01	0.0332	Up
Os05t0547600-01	0.00607	Up
Os05t0551500-02	0.01593	Up
Os05t0553400-01	0.032402	Up
Os05t0554500-02	0.008836	Up
Os05t0567200-00	0.042423	Up
Os05t0581800-03	0.02104	Up
Os06t0137600-02	0.00736509	Up
Os06t0138700-01	0.033289	Up
Os06t0138900-01	0.00858038	Up
Os06t0139150-01	0.00858038	Up
Os06t0177250-00	0.040752	Up
Os06t0178650-00	0.040752	Up
Os06t0192800-01	0.005882	Up
Os06t0215900-01	0.0043487	Up
Os06t0294600-02	0.027228	Up
Os06t0303800-01	0.0056186	Up
Os06t0478600-01	0.01065	Up
Os06t0530600-00	0.00593	Up
Os06t0681700-01	0.02099	Up
Os06t0706500-00	0.00152107	Up
Os07t0106200-02	0.00152107	Up
Os07t0107800-02	0.0086044	Up
Os07t0139400-03	0.003097	Up
Os07t0164100-01	0.0058389	Up
Os07t0170300-01	0.04292	Up
Os07t0224000-00	0.02533	Up
Os07t0265100-01	0.0235424	Up
Os07t0479100-01	0.002805	Up
Os07t0511000-01	0.001901	Up
Os07t0530100-01	0.010327	Up
Os07t0530300-01	0.03291	Up
Os07t0539700-01	0.045502	Up
Os07t0540800-00	0.00780608	Up
Os07t0568600-02	0.01643	Up
Os07t0571600-00	0.04815	Up
Os07t0575600-01	0.009877	Up
Os07t0575600-02	0.002957	Up
Os07t0576000-01	0.011008	Up
Os07t0587200-01	0.014449	Up
Os07t0663800-01	0.013208	Up
Os07t0677300-01	0.011769	Up
Os07t0682700-02	0.00783	Up
Os08t0109800-01	0.00652	Up
Os08t0130500-01	0.0146	Up
Os08t0135600-01	0.030097	Up
Os08t0410266-00	0.024983	Up
Os08t0446200-01	0.045846	Up
Os08t0468300-00	0.02582	Up
Os08t0496900-01	0.0264	Up
Os08t0506000-01	0.018402	Up
Os08t0538000-02	0.0477	Up
Os08t0546700-01	0.00952	Up
Os08t0557500-02	0.049053	Up
Os08t0564300-06	0.0071305	Up
Os09t0315050-00	0.03837	Up
Os09t0394300-01	0.01114	Up
Os09t0419500-01	0.0411	Up
Os09t0419500-02	0.0411	Up
Os09t0455400-01	0.028778	Up
Os09t0488750-00	0.04759	Up
Os09t0513100-01	0.00639	Up
Os09t0513100-02	0.00639	Up
Os09t0535500-01	0.037442	Up
Os09t0542500-00	0.04022	Up
Os09t0572700-02	0.004019	Up
Os10t0113000-01	0.00182131	Up
Os10t0187500-01	0.04135	Up
Os10t0187500-02	0.04135	Up
Os10t0442900-01	0.00928	Up
Os10t0465800-01	0.02795	Up
Os10t0476000-02	0.01036	Up
Os10t0487500-01	0.03783	Up
Os10t0573900-03	0.03508	Up
Os10t0580900-01	0.00516	Up
Os10t0580900-02	0.003785	Up
Os10t0580900-03	0.00516	Up
Os11t0121400-01	0.00639919	Up
Os11t0128000-01	0.0090493	Up
Os11t0156200-01	0.001648	Up
Os11t0292050-00	0.045509	Up
Os11t0592200-01	0.01926	Up
Os12t0131400-01	0.025754	Up
Os12t0131701-00	0.014565	Up
Os12t0273980-00	0.02086	Up
Os12t0563400-01	0.01917	Up
Os12t0568700-00	0.01032	Up
Os12t0583700-00	0.02769	Up
Os12t0635700-01	0.0473756	Up
Os12t0638200-01	0.0182113	Up
Os01t0176800-01	0.0273	Down
Os01t0195801-00	0.045944	Down
Os01t0279700-01	0.002	Down
Os01t0279700-02	0.002	Down
Os01t0303300-01	0.024705	Down
Os01t0353600-00	0.02115	Down
Os01t0357100-02	0.000131	Down
Os01t0517900-00	0.010857	Down
Os01t0518500-02	0.01021	Down
Os01t0550600-00	0.0065573	Down
Os01t0558500-02	0.045135	Down
Os01t0567400-00	0.025352	Down
Os01t0667600-01	0.0176065	Down
Os01t0709500-02	0.00654	Down
Os01t0711000-01	0.00574	Down
Os01t0730900-01	0.042339	Down
Os01t0735300-01	0.01685	Down
Os01t0743100-00	0.04152	Down
Os01t0798500-01	0.0167	Down
Os01t0798500-02	0.0451	Down
Os01t0837000-01	0.012871	Down
Os01t0867900-01	0.0044787	Down
Os01t0867900-02	0.0047808	Down
Os01t0875700-01	0.0446846	Down
Os01t0960500-01	0.02585	Down
Os02t0141000-01	0.0157	Down
Os02t0142800-01	0.0250614	Down
Os02t0161100-01	0.028262	Down
Os02t0227200-01	0.02769	Down
Os02t0234500-02	0.03619	Down
Os02t0522300-01	0.023442	Down
Os02t0522300-02	0.01712	Down
Os02t0522300-03	0.02931	Down
Os02t0607700-01	0.043844	Down
Os02t0651300-02	0.01526	Down
Os02t0676800-01	0.0319993	Down
Os02t0795800-00	0.03872	Down
Os02t0815700-01	0.00397	Down
Os03t0102500-01	0.022094	Down
Os03t0133300-01	0.0039165	Down
Os03t0146100-01	0.041272	Down
Os03t0146100-03	0.041272	Down
Os03t0148000-01	0.02833	Down
Os03t0241300-04	0.042925	Down
Os03t0275500-02	0.0105501	Down
Os03t0278300-04	0.023406	Down
Os03t0281600-01	0.021098	Down
Os03t0291800-01	0.029902	Down
Os03t0291800-02	0.029902	Down
Os03t0301800-01	0.0130541	Down
Os03t0326500-01	0.0106843	Down
Os03t0337500-00	0.00589	Down
Os03t0364400-02	0.0101	Down
Os03t0425800-01	0.0019251	Down
Os03t0619151-00	0.03463	Down
Os03t0644400-02	0.03822	Down
Os03t0729300-01	0.015079	Down
Os03t0744675-00	0.0075537	Down
Os03t0745000-01	0.00037974	Down
Os03t0745000-02	0.00037974	Down
Os03t0746700-01	0.01349	Down
Os03t0795900-01	0.012511	Down
Os03t0802600-01	0.038365	Down
Os03t0823000-01	0.0036125	Down
Os04t0382300-02	0.045444	Down
Os04t0392300-00	0.03189	Down
Os04t0454200-01	0.0035923	Down
Os04t0463600-01	0.0287	Down
Os04t0474800-02	0.0059829	Down
Os04t0481300-01	0.03262	Down
Os04t0523100-01	0.00452	Down
Os04t0523100-02	0.0484	Down
Os04t0560600-01	0.01279	Down
Os04t0560700-01	0.0455	Down
Os04t0592400-02	0.00709	Down
Os04t0592500-01	0.02394	Down
Os04t0612500-02	0.00431	Down
Os04t0615000-01	0.00514	Down
Os04t0620400-01	0.027089	Down
Os04t0665600-01	0.0253211	Down
Os04t0671200-02	0.004108	Down
Os04t0676100-01	0.0182	Down
Os05t0108800-01	0.015203	Down
Os05t0243300-01	0.0188	Down
Os05t0310500-03	0.023888	Down
Os05t0328300-00	0.018057	Down
Os05t0418100-01	0.0454	Down
Os05t0443400-02	0.0222116	Down
Os05t0477600-02	0.0066171	Down
Os05t0503300-02	0.01364	Down
Os05t0503300-03	0.00427	Down
Os05t0539400-01	0.0488685	Down
Os05t0551350-01	0.0415	Down
Os06t0214100-01	0.02157	Down
Os06t0215900-02	0.021999	Down
Os06t0275500-01	0.036582	Down
Os06t0470000-01	0.021738	Down
Os06t0472200-01	0.0369	Down
Os06t0472200-02	0.04073	Down
Os06t0552400-01	0.0107605	Down
Os06t0552400-02	0.0107605	Down
Os06t0611300-01	0.0195965	Down
Os07t0181500-01	0.01677	Down
Os07t0237900-00	0.026414	Down
Os07t0294800-01	0.0361227	Down
Os07t0418200-01	0.01266	Down
Os07t0567700-03	0.00963	Down
Os07t0588200-01	0.00787559	Down
Os07t0649800-00	0.03726	Down
Os07t0655900-01	0.017431	Down
Os07t0687500-01	0.00724	Down
Os08t0159500-01	0.02518	Down
Os08t0174300-00	0.00595	Down
Os08t0359300-01	0.01783	Down
Os08t0378000-03	0.0352106	Down
Os08t0452900-01	0.03233	Down
Os08t0491700-00	0.01395	Down
Os08t0512100-00	0.04946	Down
Os08t0541300-01	0.0134278	Down
Os08t0557400-01	0.0043076	Down
Os09t0437500-01	0.03319	Down
Os09t0468700-00	0.04703	Down
Os09t0526600-03	0.0054817	Down
Os09t0529100-01	0.01962	Down
Os09t0530700-01	0.00923	Down
Os09t0530700-02	0.00923	Down
Os09t0543100-01	0.02185	Down
Os09t0543100-02	0.02432	Down
Os10t0142900-01	0.03536	Down
Os10t0168500-00	0.03683	Down
Os10t0213700-01	0.02502	Down
Os10t0467800-01	0.0035427	Down
Os10t0536500-01	0.023361	Down
Os10t0560000-02	0.0234552	Down
Os10t0572300-02	0.0010207	Down
Os11t0113700-02	0.00212	Down
Os11t0130200-01	0.0062326	Down
Os11t0135000-02	0.01061	Down
Os11t0138700-01	0.047476	Down
Os11t0180000-01	0.048552	Down
Os11t0207200-01	0.01655	Down
Os12t0113500-02	0.00212	Down
Os12t0125800-00	0.043707	Down
Os12t0142600-01	0.030749	Down
Os12t0476200-01	0.03339	Down
Os12t0594950-01	0.035565	Down
Os12t0609100-01	0.01641	Down
Os12t0640600-01	0.00285	Down
