# Supplementary material for: Identification and expression analysis of genes with pathogen-inducible cis-regulatory elements in the promoter regions in Oryza sativa
Source: Rice (N Y). 2018 Sep 12;11:52. doi: 10.1186/s12284-018-0243-0 (PMC6135729; doi:10.1186/s12284-018-0243-0)
Supplement: Supplementary file 7 — Table S6. Differentially expressed transcripts driven by PIPs with the PICEs identified from the rice RNA-Seq data analysis. (XLSX 20 kb) [file 12284_2018_243_MOESM7_ESM.xlsx]

## Sheet: Finally
Table S6. The differentially expressed transcripts in rice with PICEs in the promoter regions identified by RNA-seq data analysis
Transcript-ID	adj. P. val	Change direction
Os01t0123700-00	2.073e-08	Up
Os01t0131450-00	0.0201388	Up
Os01t0143300-01	0.0125827	Up
Os01t0165200-01	0.00305	Up
Os01t0183800-01	0.000312659	Up
Os01t0191500-01	1.63e-10	Up
Os01t0229200-01	0.00338024	Up
Os01t0314000-02	0.0485	Up
Os01t0544200-03	0.01162	Up
Os01t0567400-00	5.35e-08	Up
Os01t0588200-01	0.00582	Up
Os01t0588200-02	0.00582	Up
Os01t0628000-01	0.02563	Up
Os01t0657100-01	0.02036	Up
Os01t0667600-01	6.44e-07	Up
Os01t0667900-01	1.68e-20	Up
Os01t0735300-01	5.997e-08	Up
Os01t0743300-01	0.00397791	Up
Os01t0747400-01	3.63e-11	Up
Os01t0768300-00	0.0297	Up
Os01t0768333-00	0.000656	Up
Os01t0798500-01	2.56e-05	Up
Os01t0798500-02	2.56e-05	Up
Os01t0805600-01	0.00337887	Up
Os01t0837000-01	2.82e-07	Up
Os01t0872100-01	8.958e-07	Up
Os01t0875700-01	0.0266	Up
Os01t0956200-01	3.11e-06	Up
Os01t0966000-01	9.77e-09	Up
Os01t0966000-02	9.77e-09	Up
Os02t0100800-01	0.007805	Up
Os02t0135500-01	0.0298	Up
Os02t0135500-02	0.005658	Up
Os02t0137400-01	0.00282502	Up
Os02t0161100-01	0.00476	Up
Os02t0227200-01	1.42e-36	Up
Os02t0234500-02	0.0273	Up
Os02t0313700-02	1.7e-29	Up
Os02t0525600-01	0.002898	Up
Os02t0541300-00	8.96e-05	Up
Os02t0541325-00	6.09e-09	Up
Os02t0607700-01	0.0482	Up
Os02t0623932-00	0.000635	Up
Os02t0669500-01	0.000531	Up
Os02t0690200-01	0.000145557	Up
Os02t0696500-01	1.02e-10	Up
Os02t0705400-01	1.59e-07	Up
Os02t0705400-02	1.59e-07	Up
Os02t0761000-01	0.00489239	Up
Os02t0787966-00	0.0452039	Up
Os02t0795800-00	0.000133	Up
Os02t0805100-01	0.00190205	Up
Os03t0114800-01	6.85e-09	Up
Os03t0132000-01	5.91e-23	Up
Os03t0175200-01	0.00283	Up
Os03t0215000-03	0.00270121	Up
Os03t0221200-01	0.00144	Up
Os03t0241300-04	0.00981804	Up
Os03t0241600-01	1.41e-23	Up
Os03t0241600-02	1.41e-23	Up
Os03t0250200-02	0.049	Up
Os03t0254800-01	2.02e-11	Up
Os03t0264400-02	0.0407	Up
Os03t0267300-01	0.0314	Up
Os03t0267300-02	0.0314	Up
Os03t0275500-02	0.01337	Up
Os03t0278300-04	0.0327431	Up
Os03t0291800-02	0.02967	Up
Os03t0302000-01	4.74e-05	Up
Os03t0310701-00	0.000801	Up
Os03t0327100-01	1.56e-36	Up
Os03t0334200-01	0.00726	Up
Os03t0334200-02	0.02915	Up
Os03t0364400-01	0.0171	Up
Os03t0364400-02	0.002828	Up
Os03t0639600-01	6.5e-08	Up
Os03t0663400-02	6.62e-14	Up
Os03t0670700-01	0.01183	Up
Os03t0670700-02	0.01183	Up
Os03t0731800-01	0.0134998	Up
Os03t0733800-00	2.85e-28	Up
Os03t0735100-01	0.00433945	Up
Os03t0764150-01	6.5e-08	Up
Os03t0795800-02	0.01513	Up
Os03t0795900-01	7.13e-05	Up
Os03t0802600-01	0.0248828	Up
Os03t0811900-01	0.000265853	Up
Os03t0823000-01	0.0005652	Up
Os03t0838800-00	1.15e-06	Up
Os04t0109100-01	1.25e-09	Up
Os04t0117100-01	0.00146042	Up
Os04t0127200-01	0.01946	Up
Os04t0127200-02	0.000118	Up
Os04t0311500-00	0.04526	Up
Os04t0370100-01	0.000275	Up
Os04t0382300-02	5.577e-06	Up
Os04t0407300-01	0.00427366	Up
Os04t0407300-02	0.00427366	Up
Os04t0430000-01	9.71e-12	Up
Os04t0454200-01	0.03716	Up
Os04t0463500-01	0.000667185	Up
Os04t0463600-01	2.93e-06	Up
Os04t0474800-02	0.000411159	Up
Os04t0560700-01	5.1e-19	Up
Os04t0564700-02	0.0232	Up
Os04t0589400-00	8.03e-13	Up
Os04t0623200-01	0.000940228	Up
Os04t0650700-04	7.66e-05	Up
Os04t0659800-00	1.32e-10	Up
Os04t0665600-01	0.002519	Up
Os04t0671200-02	0.0006527	Up
Os04t0679400-03	0.000503	Up
Os04t0686000-01	9.99e-06	Up
Os04t0691366-00	0.00723	Up
Os05t0108800-01	1.04e-11	Up
Os05t0301500-01	0.00992105	Up
Os05t0301500-02	0.00992105	Up
Os05t0310500-03	0.00992105	Up
Os05t0323100-01	0.04416	Up
Os05t0390800-00	6.36e-06	Up
Os05t0419600-01	7.88e-33	Up
Os05t0419800-01	0.00754	Up
Os05t0423500-01	1.12e-25	Up
Os05t0440800-01	0.02504	Up
Os05t0443400-02	0.000492856	Up
Os05t0475300-01	0.0221158	Up
Os05t0547600-01	0.0003203	Up
Os05t0551350-00	0.01647	Up
Os05t0553400-01	4.04e-10	Up
Os05t0555700-01	4.52e-05	Up
Os05t0567200-00	0.01063	Up
Os05t0571300-03	0.000836	Up
Os05t0581800-03	0.00512396	Up
Os05t0584400-01	0.02391	Up
Os05t0591500-01	0.00151469	Up
Os06t0111500-01	2.64e-07	Up
Os06t0111500-02	0.0096	Up
Os06t0135000-01	0.000107216	Up
Os06t0137600-02	0.0313	Up
Os06t0155400-00	0.02243	Up
Os06t0192800-01	1.34e-37	Up
Os06t0209300-01	0.00325635	Up
Os06t0210500-01	7.84e-16	Up
Os06t0215900-01	7.04e-05	Up
Os06t0215900-02	0.00124506	Up
Os06t0241200-01	0.0009192	Up
Os06t0275500-01	0.00410958	Up
Os06t0294600-02	1.15e-19	Up
Os06t0303800-01	0.00215556	Up
Os06t0470000-01	5.68e-30	Up
Os06t0530600-00	5.52e-07	Up
Os06t0677700-00	0.00421724	Up
Os06t0681700-01	0.0148436	Up
Os06t0687200-01	0.009976	Up
Os06t0706500-00	0.007568	Up
Os07t0106200-02	0.000754	Up
Os07t0107800-02	0.00438425	Up
Os07t0176900-02	0.04697	Up
Os07t0224000-00	0.00358336	Up
Os07t0434700-02	0.00614	Up
Os07t0511000-01	0.000433837	Up
Os07t0516300-01	5.54e-12	Up
Os07t0539200-01	0.007885	Up
Os07t0539700-01	3.5e-06	Up
Os07t0567700-03	0.00936	Up
Os07t0568600-02	0.0453	Up
Os07t0571600-00	0.002417	Up
Os07t0575600-01	0.0248247	Up
Os07t0575600-02	0.0248247	Up
Os07t0576000-01	0.0475	Up
Os07t0596300-02	0.02035	Up
Os07t0663800-01	1e-19	Up
Os07t0677300-01	1.87e-07	Up
Os07t0686825-00	5.41e-08	Up
Os07t0687400-00	0.002751	Up
Os07t0687500-01	0.03151	Up
Os07t0688700-00	0.000274235	Up
Os08t0378000-03	0.0007166	Up
Os08t0506000-01	0.0001408	Up
Os08t0512100-00	0.0152	Up
Os08t0514066-00	0.00985	Up
Os08t0538000-02	0.00642139	Up
Os08t0547000-01	4.24e-06	Up
Os08t0557500-02	0.000386117	Up
Os09t0315050-00	0.00623964	Up
Os09t0385700-01	2.86e-12	Up
Os09t0394300-01	0.004987	Up
Os09t0437500-01	1.67e-08	Up
Os09t0451400-01	0.000130145	Up
Os09t0455400-01	0.00263181	Up
Os09t0482740-01	2.97e-09	Up
Os09t0543100-01	0.02137	Up
Os09t0543100-02	0.0124433	Up
Os09t0572700-02	0.00125953	Up
Os10t0107600-01	0.000302175	Up
Os10t0113000-01	0.000725444	Up
Os10t0116600-00	0.01199	Up
Os10t0164500-00	0.04556	Up
Os10t0365800-01	1.05e-05	Up
Os10t0442900-01	0.000116	Up
Os10t0527400-01	0.0001101	Up
Os10t0536450-00	5.68e-157	Up
Os10t0560000-02	0.008917	Up
Os10t0572300-02	0.03635	Up
Os10t0580900-01	0.0107362	Up
Os10t0580900-03	0.0198	Up
Os11t0135000-02	3.223e-10	Up
Os11t0207200-01	0.00757869	Up
Os11t0292050-00	0.00130513	Up
Os11t0484300-01	7e-09	Up
Os11t0572500-01	0.00393925	Up
Os11t0592200-01	4.19e-11	Up
Os11t0608700-00	0.02641	Up
Os11t0618850-00	0.006209	Up
Os11t0685200-01	0.02886	Up
Os11t0696200-01	1.79e-09	Up
Os12t0125800-00	5.3e-05	Up
Os12t0131400-01	0.00249	Up
Os12t0273980-00	0.004031	Up
Os12t0285600-01	0.0007888	Up
Os12t0568700-00	0.0188	Up
Os12t0574900-01	0.00329816	Up
Os12t0594950-01	0.0182	Up
Os12t0609100-01	0.0067	Up
Os12t0635700-01	1.05e-08	Up
Os01t0100650-00	NA	Down
Os01t0170900-01	0.00067808	Down
Os01t0227700-01	5.16e-07	Down
Os01t0232500-01	0.0109314	Down
Os01t0357100-02	9.63e-05	Down
Os01t0517900-00	1.638e-06	Down
Os01t0621600-01	2.2977e-05	Down
Os01t0718500-01	0.00961641	Down
Os01t0880400-01	0.000364663	Down
Os01t0960500-01	2.38e-09	Down
Os02t0175100-01	0.0021095	Down
Os02t0199666-00	4e-14	Down
Os02t0522300-01	0.0190714	Down
Os02t0522300-02	0.0190714	Down
Os02t0522300-03	0.0190714	Down
Os02t0555900-00	0.00865443	Down
Os02t0613300-00	0.00450956	Down
Os02t0649750-00	0.0145579	Down
Os02t0715400-00	0.0235346	Down
Os02t0724000-01	1.22e-10	Down
Os02t0782300-01	0.000182257	Down
Os02t0815700-01	0.00819545	Down
Os03t0108600-01	5.71e-10	Down
Os03t0133300-01	8.76e-05	Down
Os03t0138900-01	1.54e-10	Down
Os03t0141100-01	5.3e-05	Down
Os03t0146100-03	5.3e-05	Down
Os03t0241200-00	0.00353412	Down
Os03t0263400-01	2.73e-05	Down
Os03t0281600-01	0.00202026	Down
Os03t0291800-01	5.83e-06	Down
Os03t0326500-01	1.86e-05	Down
Os03t0337500-00	2.9e-20	Down
Os03t0428800-01	3.14e-22	Down
Os03t0454300-01	0.000139679	Down
Os03t0729300-01	2.59e-08	Down
Os03t0731900-01	4.85e-10	Down
Os03t0744675-00	3.04e-05	Down
Os03t0745000-01	0.000524445	Down
Os03t0745000-02	0.000524445	Down
Os03t0786400-01	0.000333545	Down
Os03t0807400-01	5.3e-06	Down
Os03t0837300-01	0.000137995	Down
Os03t0837300-02	2.02e-06	Down
Os03t0843500-01	0.0291437	Down
Os04t0171800-01	0.0478527	Down
Os04t0434600-00	0.00253706	Down
Os04t0481300-01	0.00291589	Down
Os04t0528300-01	0.00255932	Down
Os04t0560600-01	0.000704655	Down
Os04t0612500-02	7.08e-06	Down
Os04t0615000-01	1.21e-05	Down
Os04t0629100-01	0.000987454	Down
Os04t0629100-02	0.000987454	Down
Os04t0676100-01	1.97e-08	Down
Os04t0692200-02	0.000888974	Down
Os05t0374500-01	0.00248709	Down
Os05t0405000-01	2.59e-08	Down
Os05t0497200-01	0.000223325	Down
Os05t0503300-02	0.00108596	Down
Os05t0503300-03	0.00108596	Down
Os06t0119800-00	0.000599841	Down
Os06t0157800-01	3.08e-07	Down
Os06t0178650-00	2.56e-05	Down
Os06t0214100-01	0.00216176	Down
Os07t0166600-01	0.000469485	Down
Os07t0170300-01	0.0144354	Down
Os07t0176900-01	0.00166976	Down
Os07t0181500-01	0.00031462	Down
Os07t0294800-01	3.02e-05	Down
Os07t0418200-01	0.0249688	Down
Os07t0442000-01	0.000116289	Down
Os07t0613800-00	7.32e-06	Down
Os08t0154200-01	0.0361107	Down
Os08t0159500-01	0.000358174	Down
Os08t0359300-01	2.44e-08	Down
Os08t0488700-00	3.35e-05	Down
Os08t0546700-01	0.000625025	Down
Os08t0557400-01	2.3e-10	Down
Os08t0564300-06	4.55e-09	Down
Os09t0112100-02	1.01e-07	Down
Os09t0119600-01	6.15e-08	Down
Os09t0474300-01	3.35e-05	Down
Os09t0513100-01	2.78e-08	Down
Os09t0513100-02	2.78e-08	Down
Os09t0526600-03	0.000528845	Down
Os09t0542500-00	0.00113189	Down
Os09t0555300-00	6.27e-05	Down
Os10t0131100-00	0.00564549	Down
Os10t0160600-02	5.07e-05	Down
Os10t0213700-01	0.000333545	Down
Os10t0465800-00	2.32e-05	Down
Os10t0536500-01	2.38e-28	Down
Os11t0129000-00	1.24e-05	Down
Os11t0130200-01	1.09e-07	Down
Os11t0676200-00	0.000258631	Down
Os12t0476200-01	1.23e-05	Down
Os12t0553800-00	2.3109e-05	Down
Os12t0563200-01	7.61e-09	Down
Os12t0583700-00	0.00583713	Down
Os12t0638200-01	0.00040798	Down
Os12t0640600-01	1.4e-20	Down
