# Supplementary material for: Identification and expression analysis of genes with pathogen-inducible cis-regulatory elements in the promoter regions in Oryza sativa
Source: Rice (N Y). 2018 Sep 12;11:52. doi: 10.1186/s12284-018-0243-0 (PMC6135729; doi:10.1186/s12284-018-0243-0)
Supplement: Supplementary file 8 — Table S7. Differentially expressed transcripts in common from the rice microarray and RNA-Seq data analyses. (XLSX 21 kb) [file 12284_2018_243_MOESM8_ESM.xlsx]

## Sheet: Sheet1
Table S7 Differentially expressed transcripts in common from the rice microarray and RNA-Seq data analyses
Transcript ID	Experiment		Chromosome	Start	End	Strand
	Microarray	mRNA-Seq
Os01t0123700-00	Up	Up	Chr01	1333752	1334769	-
Os01t0143300-01	Up	Up	Chr01	2357871	2360437	-
Os01t0183800-01	Up	Up	Chr01	4434129	4437827	+
Os01t0191500-01	Up	Up	Chr01	4891518	4896876	+
Os01t0229200-01	Up	Up	Chr01	7129236	7137327	+
Os01t0544200-03	Up	Down	Chr01	20153485	20156262	+
Os01t0567400-00	Up	Up	Chr01	21716142	21716605	-
Os01t0588200-01	Up	Up	Chr01	22908290	22910674	-
Os01t0588200-02	Up	Up	Chr01	22908302	22910631	-
Os01t0628000-01	Down	Down	Chr01	25076611	25077382	+
Os01t0667600-01	Down	Down	Chr01	27301548	27302922	+
Os01t0667900-01	Up	Up	Chr01	27326050	27327025	-
Os01t0735300-01	Down	Up	Chr01	30666642	30668299	+
Os01t0747400-01	Up	Up	Chr01	31275242	31279385	-
Os01t0768333-00	Up	Up	Chr01	32390305	32390673	+
Os01t0798500-01	Up	Up	Chr01	33803155	33805370	+
Os01t0798500-02	Down	Up	Chr01	33803162	33805386	+
Os01t0805600-01	Up	Up	Chr01	34149458	33805386	-
Os01t0837000-01	Down	Up	Chr01	35885095	35888562	-
Os01t0872100-01	Up	Up	Chr01	37821284	37826818	+
Os01t0875700-01	Up	Up	Chr01	38009641	38011902	+
Os01t0956200-01	Down	Up	Chr01	42128337	42130205	-
Os01t0966000-01	Down	Up	Chr01	42592300	42598002	-
Os01t0966000-02	Up	Up	Chr01	42593541	42597970	-
Os02t0135500-01	Up	Up	Chr02	1872692	1874755	+
Os02t0135500-02	Down	Up	Chr02	1872695	1874820	+
Os02t0161100-01	Up	Down	Chr02	3291235	3295426	+
Os02t0227200-01	Up	Up	Chr02	7135190	7137965	-
Os02t0234500-02	Down	Up	Chr02	7623044	7627260	+
Os02t0313700-02	Up	Down	Chr02	12398146	12405048	-
Os02t0541300-00	Up	Up	Chr02	20109037	20109343	+
Os02t0541325-00	Down	Down	Chr02	20109369	20112225	+
Os02t0607700-01	Down	Down	Chr02	23829191	23834725	-
Os02t0623932-00	Up	Up	Chr02	24871746	24872333	-
Os02t0696500-01	Up	Up	Chr02	28622391	28624619	+
Os02t0705400-01	Up	Up	Chr02	29113442	29114646	+
Os02t0705400-02	Up	Up	Chr02	29113445	29117170	+
Os02t0795800-00	Down	Down	Chr02	33835931	33837683	+
Os02t0805100-01	Down	Down	Chr02	34348582	34349843	+
Os03t0114800-01	Up	Up	Chr03	842577	846401	+
Os03t0175200-01	Up	Up	Chr03	4015428	4016017	+
Os03t0215000-03	Down	Up	Chr03	6013167	6016004	-
Os03t0221200-01	Up	Up	Chr03	6354859	6357792	+
Os03t0241300-04	Up	Down	Chr03	7482105	7483234	+
Os03t0241600-01	Up	Down	Chr03	7483344	7487296	-
Os03t0241600-02	Down	Up	Chr03	7483349	7484709	-
Os03t0250200-02	Down	Up	Chr03	7929031	7933882	-
Os03t0264400-02	Up	Up	Chr03	8703034	8706666	-
Os03t0275500-02	Down	Up	Chr03	9313767	9315311	-
Os03t0278300-04	Up	Up	Chr03	9449358	9452530	-
Os03t0291800-02	Up	Up	Chr03	10149057	10153078	+
Os03t0302000-01	Down	Down	Chr03	10647683	10648574	+
Os03t0327100-01	Down	Down	Chr03	11937445	11939473	-
Os03t0334200-01	Up	Up	Chr03	12354875	12358539	+
Os03t0334200-02	Up	Up	Chr03	12355217	12358463	+
Os03t0364400-01	Down	Down	Chr03	14206981	14209160	+
Os03t0364400-02	Up	Up	Chr03	14207103	14209160	+
Os03t0663400-02	Up	Up	Chr03	26032958	26033800	-
Os03t0733800-00	Up	Up	Chr03	30062508	30066110	-
Os03t0795900-01	Up	Up	Chr03	33105843	33109034	+
Os03t0802600-01	Up	Up	Chr03	33487657	33489809	+
Os03t0811900-01	Up	Down	Chr03	34006999	34009631	+
Os03t0823000-01	Down	Up	Chr03	34545492	34547856	-
Os03t0838800-00	Down	Up	Chr03	35251336	35252439	+
Os04t0127200-01	Up	Up	Chr04	1705451	1710216	+
Os04t0127200-02	Up	Up	Chr04	1705560	1710275	+
Os04t0311500-00	Up	Up	Chr04	14132242	14134548	-
Os04t0370100-01	Up	Up	Chr04	18001019	18005396	-
Os04t0382300-02	Up	Down	Chr04	18747017	18751934	-
Os04t0454200-01	Up	Down	Chr04	22744192	22748050	+
Os04t0463500-01	Down	Down	Chr04	23139191	23142817	-
Os04t0463600-01	Down	Down	Chr04	23145069	23147396	+
Os04t0474800-02	Up	Down	Chr04	23747601	23750728	-
Os04t0560700-01	Down	Up	Chr04	28084097	28085839	+
Os04t0564700-02	Down	Up	Chr04	28296439	28301777	-
Os04t0665600-01	Up	Up	Chr04	33972765	33975729	-
Os04t0671200-02	Down	Down	Chr04	34239804	34241659	-
Os04t0679400-03	Up	Down	Chr04	34694376	34695023	-
Os04t0686000-01	Up	Up	Chr04	35054571	35056161	-
Os04t0691366-00	Up	Up	Chr04	35360283	35360969	+
Os05t0108800-01	Down	Down	Chr05	492384	494192	+
Os05t0301500-01	Down	Up	Chr05	13529551	13534292	+
Os05t0301500-02	Up	Down	Chr05	13529578	13531545	+
Os05t0310500-03	Up	Up	Chr05	14161567	14165585	+
Os05t0323100-01	Down	Down	Chr05	14997859	15000768	+
Os05t0419600-01	Up	Down	Chr05	20581072	20583157	-
Os05t0423500-01	Down	Down	Chr05	20761951	20764112	-
Os05t0443400-02	Up	Up	Chr05	21699330	21702571	-
Os05t0475300-01	Up	Down	Chr05	23351926	23356155	+
Os05t0547600-01	Up	Up	Chr05	27163275	27166806	-
Os05t0553400-01	Up	Up	Chr05	27524786	27526242	-
Os05t0567200-00	Up	Up	Chr05	28238562	28241041	+
Os05t0581800-03	Up	Down	Chr05	28945886	28948360	+
Os06t0137600-02	Down	Up	Chr06	2009998	2012821	+
Os06t0192800-01	Up	Up	Chr06	4678838	4680111	+
Os06t0215900-01	Up	Up	Chr06	5894911	5896347	-
Os06t0215900-02	Up	Up	Chr06	5894911	5896347	-
Os06t0275500-01	Up	Up	Chr06	9353713	9362032	+
Os06t0294600-02	Down	Up	Chr06	10844016	10845981	-
Os06t0303800-01	Up	Up	Chr06	11461523	11464787	+
Os06t0470000-01	Down	Up	Chr06	15601705	15603783	+
Os06t0530600-00	Down	Down	Chr06	19780992	19781426	+
Os06t0681700-01	Down	Down	Chr06	28426960	28430241	+
Os06t0706500-00	Down	Up	Chr06	29841396	29841692	+
Os07t0106200-02	Up	Up	Chr07	349231	353686	-
Os07t0107800-02	Down	Up	Chr07	426287	428523	+
Os07t0224000-00	Up	Up	Chr07	6865346	6866628	+
Os07t0511000-01	Down	Down	Chr07	19500833	19505155	+
Os07t0539700-01	Up	Up	Chr07	21265863	21269388	+
Os07t0567700-03	Up	Down	Chr07	22808980	22809379	+
Os07t0568600-02	Up	Down	Chr07	22858718	22861777	-
Os07t0571600-00	Down	Down	Chr07	23076409	23078827	-
Os07t0575600-01	Up	Up	Chr07	23279616	23281103	-
Os07t0575600-02	Up	Up	Chr07	23278788	23280964	-
Os07t0576000-01	Up	Down	Chr07	23302454	23309676	+
Os07t0663800-01	Up	Up	Chr07	28004961	28006171	+
Os07t0677300-01	Down	Down	Chr07	28678458	28680010	+
Os07t0687500-01	Up	Up	Chr07	29209556	29212668	+
Os08t0378000-03	Down	Up	Chr08	17767959	17770910	+
Os08t0506000-01	Down	Up	Chr08	25023316	25026380	+
Os08t0512100-00	Up	Down	Chr08	25395116	25397632	+
Os08t0538000-02	Up	Up	Chr08	26902343	26904435	+
Os08t0557500-02	Down	Down	Chr08	27894635	27898769	+
Os09t0315050-00	Up	Up	Chr09	8647061	8647995	-
Os09t0394300-01	Down	Up	Chr09	13631743	13640237	-
Os09t0437500-01	Down	Down	Chr09	16153181	16155032	+
Os09t0455400-01	Down	Down	Chr09	17142733	17143141	+
Os09t0543100-01	Down	Down	Chr09	21391774	21393569	+
Os09t0543100-02	Up	Down	Chr09	21391854	21397921	+
Os09t0572700-02	Up	Up	Chr09	22907857	22908793	+
Os10t0113000-01	Up	Up	Chr10	866391	868385	+
Os10t0442900-01	Down	Down	Chr10	15928796	15936732	+
Os10t0560000-02	Down	Up	Chr10	22056622	22056950	+
Os10t0572300-02	Down	Up	Chr10	22691246	22693784	+
Os10t0580900-01	Up	Up	Chr10	23192471	23194991	-
Os10t0580900-03	Down	Up	Chr10	23194450	23194950	-
Os11t0135000-02	Up	Up	Chr11	1626506	1630253	-
Os11t0207200-01	Up	Up	Chr11	5460669	5464646	+
Os11t0292050-00	Up	Up	Chr11	10648621	10654920	-
Os11t0592200-01	Down	Down	Chr11	22511506	22512374	+
Os12t0125800-00	Up	Up	Chr12	1235812	1239153	-
Os12t0131400-01	Up	Up	Chr12	1514456	1519357	-
Os12t0273980-00	Up	Up	Chr12	10062718	10066028	-
Os12t0568700-00	Down	Up	Chr12	23399038	23399785	+
Os12t0594950-01	Up	Down	Chr12	24974393	24975143	+
Os12t0609100-01	Down	Up	Chr12	25726237	25726754	-
Os12t0635700-01	Up	Up	Chr12	27249717	27250880	-
Os01t0227700-01	Down	Up	Chr01	7061377	7065249	+
Os01t0357100-02	Down	Up	Chr01	14447371	14453454	+
Os01t0517900-00	Down	Down	Chr01	18370910	18372056	+
Os01t0880400-01	Down	Down	Chr01	38212858	38217134	-
Os01t0960500-01	Down	Up	Chr01	42350945	42355276	-
Os02t0175100-01	Down	Up	Chr02	4109810	4112679	+
Os02t0199666-00	Down	Up	Chr02	5577033	5577976	+
Os02t0522300-01	Up	Up	Chr02	19044957	19050756	-
Os02t0522300-02	Up	Up	Chr02	19047984	19050754	-
Os02t0522300-03	Up	Up	Chr02	19045383	19050727	-
Os02t0555900-00	Down	Down	Chr02	21002439	21008209	-
Os02t0715400-00	Down	Down	Chr02	29677904	29678513	+
Os02t0724000-01	Up	Down	Chr02	30094300	30099072	+
Os02t0782300-01	Up	Down	Chr02	33170108	33175595	-
Os02t0815700-01	Down	Up	Chr02	34937314	34941399	+
Os03t0108600-01	Down	Up	Chr03	505922	509002	+
Os03t0133300-01	Down	Down	Chr03	1873291	1878362	+
Os03t0138900-01	Up	Up	Chr03	2139916	2141093	+
Os03t0146100-03	Up	Up	Chr03	2562858	2564643	-
Os03t0241200-00	Up	Up	Chr03	7476238	7478159	+
Os03t0281600-01	Down	Down	Chr03	9635957	9642093	-
Os03t0291800-01	Down	Up	Chr03	10148550	10153087	+
Os03t0326500-01	Up	Down	Chr03	11919332	11920433	-
Os03t0337500-00	Down	Up	Chr03	12520650	12528893	+
Os03t0454300-01	Up	Up	Chr03	19528081	19531668	+
Os03t0729300-01	Up	Up	Chr03	29798706	29800489	-
Os03t0744675-00	Down	Up	Chr03	30574560	30582344	-
Os03t0745000-01	Up	Up	Chr03	30604690	30607159	-
Os03t0745000-02	Down	Up	Chr03	30604067	30606372	-
Os03t0786400-01	Up	Up	Chr03	32645695	32646908	-
Os04t0434600-00	Up	Up	Chr04	21609873	21620083	-
Os04t0481300-01	Up	Down	Chr04	24073335	24074726	+
Os04t0560600-01	Up	Up	Chr04	28079507	28082320	-
Os04t0612500-02	Up	Up	Chr04	31061961	31062694	+
Os04t0615000-01	Down	Up	Chr04	31205267	31214632	+
Os04t0629100-01	Up	Up	Chr04	32002722	32007327	-
Os04t0629100-02	Up	Up	Chr04	32002742	32007276	-
Os04t0676100-01	Down	Down	Chr04	34513602	34515261	+
Os04t0692200-02	Down	Up	Chr04	35429247	35429567	+
Os05t0374500-01	Up	Up	Chr05	18045476	18048734	+
Os05t0497200-01	Up	Down	Chr05	24427953	24428867	-
Os05t0503300-02	Down	Down	Chr05	24777441	24782045	-
Os05t0503300-03	Up	Up	Chr05	24777474	24781995	-
Os06t0178650-00	Down	Down	Chr06	3898331	3898775	+
Os06t0214100-01	Up	Down	Chr06	5807276	5811142	+
Os07t0170300-01	Up	Up	Chr07	3726683	3731161	-
Os07t0181500-01	Up	Up	Chr07	4305620	4307513	+
Os07t0294800-01	Up	Up	Chr07	11496882	11505135	+
Os07t0418200-01	Up	Up	Chr07	13313597	13316522	+
Os08t0159500-01	Down	Up	Chr08	3460798	3463758	-
Os08t0359300-01	Up	Up	Chr08	16525513	16531234	-
Os08t0546700-01	Up	Down	Chr08	27376052	27378939	-
Os08t0557400-01	Up	Up	Chr08	27888907	27893038	-
Os08t0564300-06	Down	Down	Chr08	28268230	28269903	+
Os09t0513100-01	Up	Up	Chr09	19965263	19970151	+
Os09t0513100-02	Down	Up	Chr09	19966919	19970151	+
Os09t0526600-03	Down	Up	Chr09	20593307	20594901	-
Os09t0542500-00	Down	Up	Chr09	21367019	21370174	+
Os10t0213700-01	Up	Up	Chr10	8000579	8001288	-
Os10t0536500-01	Up	Up	Chr10	20893685	20895216	+
Os11t0130200-01	Up	Up	Chr11	1390586	1391712	-
Os12t0476200-01	Down	Up	Chr12	17302127	17305326	-
Os12t0583700-00	Up	Up	Chr12	24237212	24238416	-
Os12t0638200-01	Up	Down	Chr12	27346312	27350659	-
Os12t0640600-01	Down	Down	Chr12	27464832	27471667	+
The highlights in light yellow are putative disease resistance/susceptibility-related protein-encoding transcripts that are supported by references (Seen in Table S2). Up: up-regulated; Down: down-regulated.
