# Supplementary material for: Identification and expression analysis of genes with pathogen-inducible cis-regulatory elements in the promoter regions in Oryza sativa
Source: Rice (N Y). 2018 Sep 12;11:52. doi: 10.1186/s12284-018-0243-0 (PMC6135729; doi:10.1186/s12284-018-0243-0)
Supplement: Supplementary file 10 — Table S8. Differentially expressed genes without the PICEs in the promoters identified from the rice microarray data analysis. (XLSX 16 kb) [file 12284_2018_243_MOESM10_ESM.xlsx]

## Sheet: Sheet1
Table S8. Differentially expressed genes without the PICEs in the promoters identified from the rice microarray data
		adj.P.val
Probe	Transcript ID	GSE7256	GSE18361	GSE21772	GSE21919	GSE30941	GSE33204	GSE33411	GSE39635	GSE41798
Os.10216.1.S1_at	Os03t0831800-01	0.656636	0.514184	0.51415	0.683308	0.912848	0.669182	0.588398	0.682641	0.408653
Os.10539.1.S1_at	Os11t0557800-01	0.0014*	0.418341	0.0236047	0.248196	0.552906	0.422598	0.531209	0.943541	0.913528
Os.10728.1.S1_at	Os02t0687900-01	0.0154672	0.728498	0.670811	0.763769	0.867516	0.437445	0.019328	0.46397	0.414162
Os.12812.1.S1_at	Os05t0349800-01	0.37653	0.386261	0.0011395	0.683308	0.887577	0.68602	0.490403	0.849541	0.76812
Os.17918.1.S1_at	Os03t0277600-01	0.00857202	0.113341	0.0061996	0.664714	0.471484	0.0215196	0.159989	0.0139494	0.0561849
Os.20476.1.A1_at	Os09t0449500-01	0.745743	0.414735	0.944071	0.302009	0.067065	0.603157	0.292677	0.550696	0.178355
Os.26562.1.S1_at	Os01t0100800-01	0.733943	0.610994	0.100299	0.664714	0.446941	0.738006	0.691686	0.817521	0.644595
Os.26785.1.A1_at	Os01t0799100-01	0.754206	0.317201	0.0173339	0.302009	0.622829	0.630756	0.463146	0.918206	0.871501
Os.35688.1.S1_at	Os11t0672300-01	0.954349	0.352636	0.0257194	0.200795	0.217037	0.442223	0.429428	0.0537586	0.279924
Os.38131.1.S1_at	Os10t0521500-01	0.910641	0.177646	0.120859	0.098025	0.447027	0.355275	0.277736	0.0103162	0.788239
Os.49109.1.S1_at	Os08t0497300-01	0.189478	0.705143	0.801434	0.183574	0.267369	0.747771	0.260069	0.191374	0.660321
Os.49440.1.S1_at	Os05t0387800-01	0.53777	0.203435	0.832975	0.761033	0.423117	0.352053	0.502045	0.960021	0.758683
Os.50931.1.S1_at	Os02t0669000-01	0.722406	0.467872	0.158087	0.214646	0.95211	0.706006	0.565877	0.0400094	0.737177
Os.52950.1.S1_at	Os12t0286200-01	0.707594	0.600503	0.940644	0.576741	0.811401	0.848433	0.24011	0.728134	0.928973
Os.53093.1.S1_at	Os08t0229601-01	0.593819	0.279244	0.999998	0.683308	0.60754	0.619168	0.44636	0.987824	0.778183
Os.54615.1.S1_at	Os06t0289200-01	0.528067	0.805829	0.999998	0.961969	0.911433	0.841417	0.497103	0.838558	0.942718
Os.57081.1.S1_at	Os09t0507300-01	0.208981	0.00978967	0.686687	0.682854	0.525473	0.666834	0.563785	0.79727	0.122375
Os.6101.1.S1_at	Os04t0206600-01	0.935415	0.554133	0.999998	0.824524	0.472815	0.445958	0.550163	0.534831	0.806765
Os.9017.1.S1_x_at	Os07t0418500-01	0.795642	0.043293	0.985671	0.714859	0.321713	0.539335	0.242612	0.967684	0.620357
OsAffx.23879.1.S1_at	Os01t0826651-00	0.807654	0.350878	0.999998	0.684169	0.897303	0.362216	0.529121	0.918296	0.952738
Os.10904.1.S1_at	Os07t0410100-01	0.16378	0.649489	0.358536	0.503235	0.971838	0.8839	0.844659	0.690272	0.573119
Os.12065.1.S1_at	Os05t0592100-01	0.05409	0.295938	0.388504	0.729999	0.73107	0.399988	0.801014	0.126343	0.759554
Os.15324.1.S1_at	Os06t0111400-01	0.0598	0.580375	0.882162	0.33931	0.482324	0.337176	0.0247848	0.68384	0.244975
Os.17338.1.S1_at	Os11t0133001-01	0.04863	0.591397	0.790219	0.648416	0.883357	0.204565	0.475118	0.677637	0.0162135
Os.17376.2.S1_x_at	Os12t0640800-01	0.32756	0.604241	0.999998	0.683308	0.891858	0.760827	0.811663	0.538983	0.581626
Os.18205.1.S1_at	Os01t0901200-01	0.20596	0.4309	0.0012143	0.165736	0.59516	0.325083	0.0122965	0.160725	0.141877
Os.18349.1.A1_s_at	Os11t0183800-00	0.53555	0.377615	0.0309443	0.683308	0.751173	0.594156	0.480281	0.677637	0.755582
Os.18493.1.S1_at	Os09t0546900-01	0.01317	0.708993	0.999998	0.693564	0.530984	0.289914	0.0116125	0.550278	0.627666
Os.20530.1.S1_at	Os08t0559600-01	0.01551	0.226569	0.211445	0.144571	0.755076	0.48973	0.036743	0.329692	0.265967
Os.22690.2.S1_x_at	Os04t0455900-01	0.01781	0.797038	0.352642	0.289699	0.689668	0.552845	0.711682	0.291575	0.716077
Os.24696.1.A1_s_at	Os10t0465000-01	0.01826	0.368095	0.0296707	0.732692	0.137328	0.364603	0.259202	0.0435205	0.560522
Os.24981.1.A1_at	Os07t0621500-01	0.45773	0.537961	0.789912	0.683308	0.950776	0.558335	0.0614915	0.690272	0.640944
Os.27042.1.S1_a_at	Os10t0104700-01	0.07543	0.69051	0.137139	0.756092	0.865808	0.716114	0.611437	0.561704	0.983841
Os.4182.1.S1_at	Os04t0567800-01	0.2036	0.63058	0.143069	0.683308	0.758165	0.67249	0.835498	0.0131466	0.783799
Os.4339.1.S1_at	Os03t0130500-01	0.3357	0.748827	0.267948	0.307028	0.591728	0.456628	0.514505	0.3131	0.607613
Os.46843.2.S1_x_at	Os10t0579400-01	0.45937	0.907662	0.999998	0.710395	0.877886	0.81796	0.552121	0.537049	0.90823
Os.4702.1.S1_at	Os09t0567400-01	0.40242	0.731891	0.999998	0.683308	0.549234	0.930471	0.166715	0.538411	0.976975
Os.49335.1.S1_x_at	Os03t0754900-01	0.68732	0.930948	0.344353	0.381431	0.500933	0.781531	0.173807	0.589151	0.820499
Os.52463.1.S1_x_at	Os04t0492600-01	0.58408	0.903451	0.999998	0.755957	0.652962	0.374613	0.276245	0.618233	0.79759
Os.52701.1.S1_at	Os06t0300300-01	0.12056	0.795797	0.286982	0.756486	0.33075	0.482386	0.6712	0.317508	0.397613
Os.53264.1.S1_x_at	Os02t0202250-01	0.73193	0.399658	0.999998	0.827933	0.895512	0.244236	0.374898	0.449329	0.991342
Os.55754.1.S1_at	Os12t0149000-01	0.03265	0.336692	0.813751	0.77845	0.0348921	0.441558	0.381586	0.214066	0.879848
Os.56181.1.S1_at	Os02t0121900-01	0.76247	0.560589	0.821957	0.683308	0.290346	0.547826	0.485588	0.449329	0.940342
Os.7064.1.S1_s_at	Os02t0158300-01	0.46439	0.913558	0.388093	0.249053	0.712109	0.40148	0.0395073	0.739584	0.86604
Os.7094.1.S1_a_at	Os12t0641100-01	0.84868	0.628341	0.933297	0.789512	0.821799	0.676814	0.350897	0.233073	0.840963
Os.7480.1.S1_x_at	Os05t0460600-01	0.27866	0.274298	0.999998	0.728845	0.298598	0.350068	0.301125	0.201757	0.18301
Os.8070.1.S1_at	Os12t0560900-01	0.44417	0.65871	0.203094	0.103412	0.921523	0.349918	0.425174	0.558477	0.505412
Os.8333.1.S1_at	Os03t0237000-01	0.01946	0.686093	0.0392849	0.891307	0.67468	0.204194	0.718979	0.33977	0.149981
OsAffx.15371.1.S1_at	Os06t0218900-00	0.30637	0.0108613	0.0072436	0.683308	0.761355	0.547109	0.238332	0.571878	0.0640273
OsAffx.28875.1.S1_at	Os07t0617600-01	0.47113	0.596143	0.859979	0.5933	0.53418	0.866951	0.481957	0.142873	0.733612
*The adj.P.vals in red represent differential expression with statistical significance. The significant ratio at the 5% level is under 8% (34/450).
