# Supplementary material for: Identification and expression analysis of genes with pathogen-inducible cis-regulatory elements in the promoter regions in Oryza sativa
Source: Rice (N Y). 2018 Sep 12;11:52. doi: 10.1186/s12284-018-0243-0 (PMC6135729; doi:10.1186/s12284-018-0243-0)
Supplement: Supplementary file 11 — Table S9. Differentially expressed genes without the PICEs in the promoters identified from the rice RNA-Seq data analysis. (XLSX 13 kb) [file 12284_2018_243_MOESM11_ESM.xlsx]

## Sheet: Sheet1
Table S9. Differentially expressed genes without the PICEs in the promoters identified from the rice RNA-Seq data analysis
Transcript ID	FDR
	DRP000568	DRS001347	DRS001348
Os01t0100800-01	0.781312	0.826877	0.859484
Os01t0799100-01	0.580023	0.766827	0.960513
Os01t0826651-00	0.833602	1	1
Os01t0901200-01	0.99528	1	0.629874
Os02t0121900-01	1	0.343743	0.764414
Os02t0158300-01	0.946873	1	1
Os02t0202250-01	0.810885	1	1
Os02t0669000-01	0.871657	0.676658	0.204914
Os02t0687900-01	0.92579	0.791915	0.266996
Os03t0130500-01	0.0260376	0.0276907	0.000340012
Os03t0237000-01	0.560907	1	0.871804
Os03t0277600-01	0.502837	0.0325175	3.1755e-51
Os03t0754900-01	0.804054	1	1
Os03t0831800-01	0.59861	0.743626	0.0324
Os04t0206600-01	1	0.414056	0.839592
Os04t0455900-01	0.884942	1	0.275616
Os04t0492600-01	1	1	0.987607
Os04t0567800-01	0.927232	1	1
Os05t0349800-01	1	0.302558	1
Os05t0387800-01	0.764414	0.290839	1
Os05t0460600-01	0.617686	1	0.150726
Os05t0592100-01	1	0.202567	0.834
Os06t0111400-01	0.0646213	1	4.98e-15
Os06t0218900-00	0.539687	0.257131	0.000160237
Os06t0289200-01	1	0.940619	0.884129
Os06t0300300-01	0.690246	1	0.531015
Os07t0410100-01	1	0.704787	5.91e-10
Os07t0418500-01	0.886487	0.484768	0.782656
Os07t0617600-01	1	1	1
Os07t0621500-01	0.390665	1	0.108299
Os08t0229601-01	0.684624	0.840458	0.449514
Os08t0497300-01	1	0.940619	0.449514
Os08t0559600-01	0.256547	1	1
Os09t0449500-01	0.305374	0.306447	0.224739
Os09t0507300-01	0.243389	1	0.410466
Os09t0546900-01	0.983465	1	0.314945
Os09t0567400-01	1	1	1
Os10t0104700-01	0.380037	1	1
Os10t0465000-01	0.115336	1	0.771673
Os10t0521500-01	0.637299	1	1
Os10t0579400-01	0.926656	1	0.970931
Os11t0133001-01	0.000744359	1	0.200255
Os11t0183800-00	0.513069	0.827172	4.54e-05
Os11t0557800-01	1	0.733805	0.577762
Os11t0672300-01	0.886487	0.484768	0.00100905
Os12t0149000-01	1	1	NA
Os12t0286200-01	0.833602	0.524115	0.475839
Os12t0560900-01	0.189628	0.000613617	0.833897
Os12t0640800-01	1	1	1
Os12t0641100-01	0.0567787	1	0.0999834
*The FDR values in red represent differential expression with statistical significance.
