# Supplementary material for: Identification and expression analysis of genes with pathogen-inducible cis-regulatory elements in the promoter regions in Oryza sativa
Source: Rice (N Y). 2018 Sep 12;11:52. doi: 10.1186/s12284-018-0243-0 (PMC6135729; doi:10.1186/s12284-018-0243-0)
Supplement: Supplementary file 12 — Table S10. The proportion of the differentially expressed genes in the total rice genes. (XLSX 12 kb) [file 12284_2018_243_MOESM12_ESM.xlsx]

## Sheet: Enrichment
Table S10. The proportion of the differentially expressed genes in the total rice genes.
Experiment	Number of the total rice genes	Number of the differentially expressed genes	Proportion A	Number of the total rice genes driven by PIPs	Number of the differentially expressed genes driven by PIPs	Proportion B
GSE7256/4dpi	57381	5974	0.104111	624	110	0.176282
GSE18361/2dpi	57381	3687	0.0642547	624	59	0.0945513
GSE18361/4dpi	57381	687	0.0119726	624	10	0.0160256
GSE18361/6dpi	57381	1106	0.0192747	624	16	0.025641
GSE21772	57381	5055	0.0880954	624	92	0.147436
GSE21919/96hpi	57381	1007	0.0175494	624	8	1.28%*
GSE30941/C1367	57381	394	0.00686638	624	8	0.0128205
GSE30941/FR13	57381	4853	0.084575	624	103	0.165064
GSE33204/hh_jx	57381	2533	0.0441435	624	29	0.0464744
GSE33204/hh_px	57381	710	0.0123734	624	17	0.0272436
GSE33204/mh_jx	57381	4228	0.0736829	624	75	0.120192
GSE33204/mh_px	57381	5542	0.0965825	624	86	0.137821
GSE33411/IR24_6hai	57381	4991	0.08698	624	78	0.125
GSE33411/IR24_12hai	57381	6828	0.118994	624	88	0.141026
GSE33411/IRBB5_6hai	57381	2399	0.0418083	624	39	0.0625
GSE33411/IRBB5_12hai	57381	6562	0.114358	624	71	0.113782
GSE33411/IRBB7_6hai	57381	4882	0.0850804	624	78	0.125
GSE33411/IRBB7_12hai	57381	8806	0.153465	624	115	0.184295
GSE39635	42477	2185	0.0514396	624	28	0.0448718
GSE41798/IR18	57381	1118	0.0194838	624	26	0.0416667
GSE41798/IR22	57381	810	0.0141162	624	15	0.0240385
NPB+Ina86-137	53250	6771	0.1272	882	228	0.2585
NPB+P91-15B	53250	14156	0.2658	882	280	0.3175
PB1+Pi9	53250	1845	0.0346	882	43	0.0488
SRP113646	53250	4802	0.1007	882	116	0.1315
GV-DEG	53250	3432	0.072	882	91	0.1032
VN-DEG	53250	4439	0.0931	882	122	0.1383
*The proportion values in red represent smaller values than the corresponding values in column Proportion A.
