# Supplementary material for: Identification and expression analysis of genes with pathogen-inducible cis-regulatory elements in the promoter regions in Oryza sativa
Source: Rice (N Y). 2018 Sep 12;11:52. doi: 10.1186/s12284-018-0243-0 (PMC6135729; doi:10.1186/s12284-018-0243-0)
Supplement: Supplementary file 13 — Table S11. The enrichment analysis of the differentially expressed rice genes driven by PIPs through Fisher’s exact test comparing each pair of the proportions of the differentially expressed genes in the total genes from Additional file 8: Table S10. (XLSX 11 kb) [file 12284_2018_243_MOESM13_ESM.xlsx]

## Sheet: Fisher's test
Table S11. The enrichment analysis of the differentially expressed rice genes driven by PIPs through Fisher's exact test comparing each pair of the proportions of the differentially expressed genes in the total genes from table S9.
Experiment	p-value	95 percent confidence interval	Sample estimates(odds ratio)
GSE7256/4dpi	1.215e-06	1.41516	1.69319
GSE18361/2dpi	0.004359	1.1572	1.47148
GSE18361/4dpi	0.2248	0.720046	1.33852
GSE18361/6dpi	0.163	0.827186	1.33029
GSE21772	1.048e-05	1.37769	1.67357
GSE21919/96hpi	0.8518	0.361173	0.730543
GSE30941/C1367	0.07296	0.919516	1.86715
GSE30941/FR13	5.336e-09	1.62198	1.9517
GSE33204/hh_jx	0.4208	0.746243	1.05282
GSE33204/hh_px	0.00305	1.38794	2.20185
GSE33204/mh_jx	0.0001138	1.31676	1.63118
GSE33204/mh_px	0.001906	1.16764	1.42695
GSE33411/IR24_6hai	0.002417	1.1649	1.43709
GSE33411/IR24_12hai	0.07948	0.972054	1.18514
GSE33411/IRBB5_6hai	0.01308	1.11217	1.49489
GSE33411/IRBB5_12hai	0.5346	0.799147	0.99496
GSE33411/IRBB7_6hai	0.001425	1.19087	1.46918
GSE33411/IRBB7_12hai	0.04305	1.00765	1.20087
GSE39635	0.225	0.82975	1.17839
GSE41798/IR18	0.0004848	1.48226	2.1385
GSE41798/IR22	0.03824	1.03972	1.70288
NPB+Ina86-137	2.2e-16	1.78896	2.03297
NPB+P91-15B	0.006285	1.06229	1.19419
PB1+Pi9	0.02261	1.06376	1.40707
SRP113646	0.005388	1.10014	1.30623
GV-DEG	0.001169	1.18238	1.43375
VN-DEG	6.594e-05	1.25636	1.48612
* p-values were corrected with the Benjamini-Hochberg's mothod. The p-values in red represent differences with statistical significance.
